# Supplementary material for: Tetra-μ-acetato-κ8 O:O′-bis­{[4-methyl-N-(4-methyl­phen­yl)pyridin-2-amine-κN 1]copper(II)}
Source: Acta Crystallogr Sect E Struct Rep Online. 2010 Aug 11;66(Pt 9):m1077–8. doi: 10.1107/S1600536810031168 (PMC3007970; doi:10.1107/S1600536810031168)
Supplement: Supplementary file 1 [file e-66-m1077-sup1.cif]

##############################################################################
###                                                                        ###
###        Electronic paper (Acta Crystallographica Section E)             ###
###                                                                        ###
##############################################################################
#                                                                            #
# This CIF contains the data in a paper accepted for publication in Acta     #
# Crystallographica Section E. It conforms to the requirements of Notes      #
# for Authors for Section E, and has been peer reviewed under the auspices   #
# of the IUCr Commission on Journals.                                        #
#                                                                            #
# Full details of the Crystallographic Information File format               #
# are given in the paper "The Crystallographic Information File (CIF):       #
# a New Standard Archive File for Crystallography" by S. R. Hall, F. H.      #
# Allen and I. D. Brown [Acta Cryst. (1991), A47, 655-685].                  #
#                                                                            #
# The current version of the core CIF dictionary is obtainable from          #
# ftp://ftp.iucr.org/pub/cif_core.dic. The current version number is 2.4.    #
#                                                                            #
# Software is freely available for graphical display of the structure(s) in  #
# this CIF.  For information consult the CIF home page http://www.iucr.org/  #
# cif/home.html                                                              #
#                                                                            #
# This file may be used for bona fide research purposes within the           #
# scientific community so long as proper attribution is given to the journal # 
# article from which it was obtained.                                        #
#                                                                            #
##############################################################################
                                             
data_global
_audit_creation_method     SHELXL-97
_journal_date_recd_electronic     2010-07-30
_journal_date_accepted     2010-08-03
_journal_name_full     'Acta Crystallographica, Section E'
_journal_year     2010
_journal_volume     66
_journal_issue      9
_journal_page_first     m1077
_journal_page_last     m1078
_journal_paper_category     QM
_journal_coeditor_code     HB5591
_publ_contact_author_name     ' Edward RT Tiekink '
_publ_contact_author_address
;
Department of Chemistry, University of Malaya,
50603 Kuala Lumpur, Malaysia
;
_publ_contact_author_email
;
edward.tiekink@gmail.com
;
_publ_contact_author_fax     ' +60 3 7967 4193 '
_publ_contact_author_phone     ' +60 3 7967 6775 '
_publ_section_title
;\
Tetra-\m-acetato-\k^8^<i>O</i>:<i>O</i>'-bis{[4-methyl-<i>N</i>-(4-\
methylphenyl)pyridin-2-amine-\k<i>N</i>^1^]copper(II)}
;
loop_
    _publ_author_name
    _publ_author_footnote
    _publ_author_address
    ' Fairuz, Zainal A.' .
;
Department of Chemistry, University of Malaya,
50603 Kuala Lumpur, Malaysia
;
    ' Aiyub, Zaharah ' .
;
Department of Chemistry, University of Malaya,
50603 Kuala Lumpur, Malaysia
;
    'Abdullah, Zanariah '
;
Additional correspondence author, e-mail: zana@um.edu.my.
;
;
Department of Chemistry, University of Malaya,
50603 Kuala Lumpur, Malaysia
;
    'Ng, Seik Weng' .
;
Department of Chemistry, University of Malaya,
50603 Kuala Lumpur, Malaysia
;
    'Tiekink, Edward R. T.' .
;
Department of Chemistry, University of Malaya,
50603 Kuala Lumpur, Malaysia
;
_publ_section_synopsis     .
data_I
_audit_creation_method     SHELXL-97
_chemical_name_systematic
;
Tetra-\m-acetato-\k^8^<i>O</i>:<i>O</i>'-bis{[4-methyl-<i>N</i>-(4-
methylphenyl)pyridin-2-amine-\k<i>N</i>^1^]copper(II)}
;
_chemical_name_common     ?
_chemical_formula_moiety     'C34 H40 Cu2 N4 O8'
_chemical_formula_sum     'C34 H40 Cu2 N4 O8'
_chemical_formula_iupac     '[Cu2 (C2 H3 O2)4 (C13 H14 N2)2]'
_chemical_formula_weight     759.78
_chemical_melting_point     ?
_symmetry_cell_setting     monoclinic
_symmetry_space_group_name_H-M     'P 21/c'
_symmetry_space_group_name_Hall     '-P 2ybc'
loop_
    _symmetry_equiv_pos_as_xyz
    'x, y, z'
    '-x, y+1/2, -z+1/2'
    '-x, -y, -z'
    'x, -y-1/2, z-1/2'
_cell_length_a     11.7519(6)
_cell_length_b     15.5822(8)
_cell_length_c     9.9050(5)
_cell_angle_alpha     90
_cell_angle_beta     110.5698(6)
_cell_angle_gamma     90
_cell_volume     1698.17(15)
_cell_formula_units_Z     2
_cell_measurement_reflns_used     8249
_cell_measurement_theta_min     4.3
_cell_measurement_theta_max     28.2
_cell_measurement_temperature     293(2)
_exptl_crystal_description     Prism
_exptl_crystal_colour     Green
_exptl_crystal_size_max     0.40
_exptl_crystal_size_mid     0.20
_exptl_crystal_size_min     0.10
_exptl_crystal_density_diffrn     1.486
_exptl_crystal_density_meas     ?
_exptl_crystal_density_method     'not measured'
_exptl_crystal_F_000     788
_exptl_absorpt_coefficient_mu     1.309
_exptl_absorpt_correction_type     multi-scan
_exptl_absorpt_process_details     '(SADABS; Sheldrick, 1996)'
_exptl_absorpt_correction_T_min     0.648
_exptl_absorpt_correction_T_max     0.746
_diffrn_ambient_temperature     293(2)
_diffrn_radiation_type     MoK\a
_diffrn_radiation_wavelength     0.71073
_diffrn_radiation_source     'fine-focus sealed tube'
_diffrn_radiation_monochromator     graphite
_diffrn_measurement_device_type     'Bruker SMART APEX CCD'
_diffrn_measurement_method     '\w scan'
_diffrn_detector_area_resol_mean     ?
_diffrn_reflns_number     16009
_diffrn_reflns_av_R_equivalents     0.019
_diffrn_reflns_av_sigmaI/netI     0.017
_diffrn_reflns_theta_min     1.9
_diffrn_reflns_theta_max     27.5
_diffrn_reflns_theta_full     27.5
_diffrn_measured_fraction_theta_max     1.000
_diffrn_measured_fraction_theta_full     1.000
_diffrn_reflns_limit_h_min     -14
_diffrn_reflns_limit_h_max     15
_diffrn_reflns_limit_k_min     -20
_diffrn_reflns_limit_k_max     19
_diffrn_reflns_limit_l_min     -12
_diffrn_reflns_limit_l_max     12
_diffrn_standards_number     0
_diffrn_standards_interval_count     0
_diffrn_standards_interval_time     0
_diffrn_standards_decay_%     0
_refine_special_details
;
Refinement of <i>F</i>^2^ against ALL reflections. The weighted <i>R</i>-factor
<i>wR</i> and goodness of fit <i>S</i> are based on <i>F</i>^2^, conventional
<i>R</i>-factors <i>R</i> are based on <i>F</i>, with <i>F</i> set to zero for
negative <i>F</i>^2^. The threshold expression of <i>F</i>^2^ >
\s(<i>F</i>^2^) is used only for calculating <i>R</i>-factors(gt) <i>etc</i>.
and is not relevant to the choice of reflections for refinement.
<i>R</i>-factors based on <i>F</i>^2^ are statistically about twice as large
as those based on <i>F</i>, and <i>R</i>- factors based on ALL data will be
even larger.
;
_reflns_number_total     3890
_reflns_number_gt     3462
_reflns_threshold_expression     I>2\s(I)
_refine_ls_structure_factor_coef     Fsqd
_refine_ls_matrix_type     full
_refine_ls_R_factor_all     0.031
_refine_ls_R_factor_gt     0.027
_refine_ls_wR_factor_gt     0.079
_refine_ls_wR_factor_ref     0.083
_refine_ls_goodness_of_fit_ref     1.01
_refine_ls_restrained_S_all     1.01
_refine_ls_number_reflns     3890
_refine_ls_number_parameters     225
_refine_ls_number_restraints     1
_refine_ls_hydrogen_treatment     mixed
_refine_ls_weighting_scheme     calc
_refine_ls_weighting_details
         'calc w=1/[\s^2^(Fo^2^)+(0.0493P)^2^+0.7683P] where P=(Fo^2^+2Fc^2^)/3'
_atom_sites_solution_hydrogens     geom
_atom_sites_solution_primary     direct
_atom_sites_solution_secondary     difmap
_refine_ls_shift/su_max     0.001
_refine_ls_shift/su_mean     0.000
_refine_diff_density_max     0.32
_refine_diff_density_min     -0.26
_refine_ls_extinction_method     none
_refine_ls_extinction_coef     ?
loop_
    _atom_type_symbol
    _atom_type_description
    _atom_type_scat_dispersion_real
    _atom_type_scat_dispersion_imag
    _atom_type_scat_source
    'C' 'C' 0.0033 0.0016
                         'International Tables Vol C Tables 4.2.6.8 and 6.1.1.4'
    'H' 'H' 0.0000 0.0000
                         'International Tables Vol C Tables 4.2.6.8 and 6.1.1.4'
    'N' 'N' 0.0061 0.0033
                         'International Tables Vol C Tables 4.2.6.8 and 6.1.1.4'
    'O' 'O' 0.0106 0.0060
                         'International Tables Vol C Tables 4.2.6.8 and 6.1.1.4'
    'Cu' 'Cu' 0.3201 1.2651
                         'International Tables Vol C Tables 4.2.6.8 and 6.1.1.4'
_computing_data_collection     'APEX2 (Bruker, 2009)'
_computing_cell_refinement     'SAINT (Bruker, 2009)'
_computing_data_reduction     'SAINT (Bruker, 2009)'
_computing_structure_solution     'SHELXS97 (Sheldrick, 2008)'
_computing_structure_refinement     'SHELXL97 (Sheldrick, 2008)'
_computing_molecular_graphics
;
ORTEP-3 (Farrugia, 1997) and DIAMOND (Brandenburg, 2006)
;
_computing_publication_material     'publCIF (Westrip, 2010)'
loop_
    _atom_site_type_symbol
    _atom_site_label
    _atom_site_fract_x
    _atom_site_fract_y
    _atom_site_fract_z
    _atom_site_U_iso_or_equiv
    _atom_site_adp_type
    _atom_site_calc_flag
    _atom_site_refinement_flags
    _atom_site_occupancy
    _atom_site_disorder_assembly
    _atom_site_disorder_group
    Cu Cu1 0.566326(17) 0.523188(13) 0.42225(2) 0.02759(8) Uani d . 1 . .
    N N1 0.67899(13) 0.56104(9) 0.29545(15) 0.0288(3) Uani d . 1 . .
    N N2 0.83831(15) 0.60834(13) 0.48943(17) 0.0431(4) Uani d D 1 . .
    H H2n 0.7883(19) 0.6036(17) 0.533(3) 0.060(8) Uiso d D 1 . .
    O O1 0.59163(14) 0.62952(9) 0.53779(16) 0.0456(3) Uani d . 1 . .
    O O2 0.47897(13) 0.59061(9) 0.66720(15) 0.0416(3) Uani d . 1 . .
    O O3 0.41276(12) 0.56868(10) 0.28515(15) 0.0449(3) Uani d . 1 . .
    O O4 0.30200(12) 0.52953(10) 0.41638(16) 0.0444(3) Uani d . 1 . .
    C C1 0.54512(15) 0.64284(11) 0.63233(19) 0.0319(4) Uani d . 1 . .
    C C2 0.5712(2) 0.72788(14) 0.7088(3) 0.0476(5) Uani d . 1 . .
    H H2A 0.6411 0.7535 0.6962 0.071 Uiso calc R 1 . .
    H H2B 0.5870 0.7194 0.8098 0.071 Uiso calc R 1 . .
    H H2C 0.5023 0.7651 0.6694 0.071 Uiso calc R 1 . .
    C C3 0.31446(16) 0.56196(12) 0.30683(19) 0.0343(4) Uani d . 1 . .
    C C4 0.2011(2) 0.59515(18) 0.1922(3) 0.0570(6) Uani d . 1 . .
    H H4A 0.1309 0.5714 0.2067 0.086 Uiso calc R 1 . .
    H H4B 0.2013 0.5786 0.0989 0.086 Uiso calc R 1 . .
    H H4C 0.1989 0.6566 0.1979 0.086 Uiso calc R 1 . .
    C C5 0.62691(17) 0.54835(13) 0.1533(2) 0.0376(4) Uani d . 1 . .
    H H5 0.5491 0.5250 0.1193 0.045 Uiso calc R 1 . .
    C C6 0.68042(18) 0.56738(15) 0.0545(2) 0.0426(5) Uani d . 1 . .
    H H6 0.6405 0.5564 -0.0431 0.051 Uiso calc R 1 . .
    C C7 0.79636(18) 0.60370(13) 0.1037(2) 0.0381(4) Uani d . 1 . .
    C C8 0.85144(16) 0.61737(12) 0.24918(19) 0.0342(4) Uani d . 1 . .
    H H8 0.9286 0.6417 0.2848 0.041 Uiso calc R 1 . .
    C C9 0.79178(15) 0.59485(11) 0.34396(18) 0.0287(3) Uani d . 1 . .
    C C10 0.8574(2) 0.6289(2) -0.0006(2) 0.0594(7) Uani d . 1 . .
    H H10A 0.9330 0.5986 0.0225 0.089 Uiso calc R 1 . .
    H H10B 0.8725 0.6895 0.0059 0.089 Uiso calc R 1 . .
    H H10C 0.8056 0.6146 -0.0969 0.089 Uiso calc R 1 . .
    C C11 0.95658(16) 0.62975(12) 0.58042(17) 0.0313(4) Uani d . 1 . .
    C C12 1.06199(17) 0.60942(12) 0.5541(2) 0.0351(4) Uani d . 1 . .
    H H12 1.0573 0.5808 0.4700 0.042 Uiso calc R 1 . .
    C C13 1.17443(17) 0.63203(13) 0.6539(2) 0.0383(4) Uani d . 1 . .
    H H13 1.2441 0.6197 0.6335 0.046 Uiso calc R 1 . .
    C C14 1.18612(17) 0.67236(13) 0.7825(2) 0.0391(4) Uani d . 1 . .
    C C15 1.07993(18) 0.69041(14) 0.8091(2) 0.0422(4) Uani d . 1 . .
    H H15 1.0848 0.7165 0.8954 0.051 Uiso calc R 1 . .
    C C16 0.96734(17) 0.67014(14) 0.7092(2) 0.0382(4) Uani d . 1 . .
    H H16 0.8976 0.6838 0.7286 0.046 Uiso calc R 1 . .
    C C17 1.3088(2) 0.69482(19) 0.8908(3) 0.0605(6) Uani d . 1 . .
    H H17A 1.3591 0.7183 0.8416 0.091 Uiso calc R 1 . .
    H H17B 1.3464 0.6441 0.9423 0.091 Uiso calc R 1 . .
    H H17C 1.2993 0.7364 0.9575 0.091 Uiso calc R 1 . .
loop_
    _atom_site_aniso_label
    _atom_site_aniso_U_11
    _atom_site_aniso_U_22
    _atom_site_aniso_U_33
    _atom_site_aniso_U_12
    _atom_site_aniso_U_13
    _atom_site_aniso_U_23
    Cu1 0.02400(12) 0.03200(13) 0.02806(12) -0.00382(8) 0.01077(8) -0.00001(7)
    N1 0.0256(7) 0.0335(7) 0.0283(7) -0.0050(6) 0.0107(5) -0.0009(6)
    N2 0.0290(8) 0.0746(12) 0.0281(7) -0.0196(8) 0.0129(6) -0.0065(7)
    O1 0.0547(9) 0.0384(7) 0.0547(8) -0.0154(6) 0.0331(7) -0.0131(6)
    O2 0.0451(8) 0.0390(7) 0.0475(8) -0.0118(6) 0.0248(6) -0.0106(6)
    O3 0.0342(7) 0.0612(9) 0.0396(7) 0.0082(7) 0.0133(6) 0.0156(7)
    O4 0.0285(7) 0.0626(10) 0.0407(7) 0.0018(6) 0.0102(6) 0.0122(6)
    C1 0.0273(8) 0.0305(8) 0.0353(9) -0.0009(7) 0.0076(7) -0.0028(7)
    C2 0.0500(12) 0.0361(10) 0.0557(12) -0.0078(9) 0.0172(10) -0.0128(9)
    C3 0.0299(9) 0.0369(9) 0.0320(8) 0.0046(7) 0.0057(7) 0.0001(7)
    C4 0.0399(11) 0.0736(16) 0.0467(12) 0.0173(11) 0.0017(9) 0.0116(11)
    C5 0.0312(9) 0.0492(10) 0.0314(9) -0.0133(8) 0.0097(7) -0.0049(8)
    C6 0.0404(10) 0.0600(13) 0.0270(8) -0.0120(9) 0.0114(7) -0.0047(8)
    C7 0.0368(9) 0.0497(11) 0.0326(9) -0.0042(8) 0.0183(8) 0.0027(8)
    C8 0.0265(8) 0.0438(10) 0.0334(8) -0.0072(7) 0.0120(7) 0.0038(7)
    C9 0.0261(8) 0.0316(8) 0.0291(8) -0.0032(6) 0.0107(6) -0.0002(6)
    C10 0.0529(13) 0.0952(19) 0.0381(11) -0.0155(13) 0.0260(10) 0.0041(12)
    C11 0.0277(8) 0.0370(9) 0.0283(8) -0.0073(7) 0.0086(6) 0.0016(6)
    C12 0.0355(9) 0.0372(9) 0.0335(9) -0.0017(7) 0.0133(7) -0.0034(7)
    C13 0.0276(8) 0.0427(10) 0.0445(10) 0.0012(8) 0.0125(8) 0.0025(8)
    C14 0.0301(9) 0.0421(10) 0.0386(9) -0.0039(8) 0.0041(7) 0.0025(8)
    C15 0.0406(10) 0.0513(11) 0.0316(9) -0.0028(9) 0.0090(8) -0.0080(8)
    C16 0.0299(9) 0.0535(11) 0.0333(9) -0.0021(8) 0.0135(7) -0.0029(8)
    C17 0.0357(11) 0.0785(17) 0.0535(13) -0.0105(11) -0.0015(10) -0.0050(12)
_geom_special_details
;
All e.s.d.'s (except the e.s.d. in the dihedral angle between two l.s. planes)
are estimated using the full covariance matrix. The cell e.s.d.'s are taken
into account individually in the estimation of e.s.d.'s in distances, angles
and torsion angles; correlations between e.s.d.'s in cell parameters are only
used when they are defined by crystal symmetry. An approximate (isotropic)
treatment of cell e.s.d.'s is used for estimating e.s.d.'s involving l.s.
planes.
;
loop_
    _geom_bond_atom_site_label_1
    _geom_bond_atom_site_label_2
    _geom_bond_site_symmetry_2
    _geom_bond_distance
    _geom_bond_publ_flag
    Cu1 O2 3_666 1.9701(13) y
    Cu1 O3 . 1.9702(14) y
    Cu1 O4 3_666 1.9713(14) y
    Cu1 O1 . 1.9759(13) y
    Cu1 N1 . 2.2016(14) y
    Cu1 Cu1 3_666 2.6480(4) y
    N1 C5 . 1.339(2) ?
    N1 C9 . 1.348(2) ?
    N2 C9 . 1.366(2) ?
    N2 C11 . 1.405(2) ?
    N2 H2n . 0.85(3) ?
    O1 C1 . 1.256(2) ?
    O2 C1 . 1.255(2) ?
    O2 Cu1 3_666 1.9701(13) ?
    O3 C3 . 1.251(2) ?
    O4 C3 . 1.251(2) ?
    O4 Cu1 3_666 1.9713(14) ?
    C1 C2 . 1.504(3) ?
    C2 H2A . 0.9600 ?
    C2 H2B . 0.9600 ?
    C2 H2C . 0.9600 ?
    C3 C4 . 1.506(3) ?
    C4 H4A . 0.9600 ?
    C4 H4B . 0.9600 ?
    C4 H4C . 0.9600 ?
    C5 C6 . 1.368(3) ?
    C5 H5 . 0.9300 ?
    C6 C7 . 1.396(3) ?
    C6 H6 . 0.9300 ?
    C7 C8 . 1.373(3) ?
    C7 C10 . 1.502(3) ?
    C8 C9 . 1.400(2) ?
    C8 H8 . 0.9300 ?
    C10 H10A . 0.9600 ?
    C10 H10B . 0.9600 ?
    C10 H10C . 0.9600 ?
    C11 C16 . 1.388(2) ?
    C11 C12 . 1.389(3) ?
    C12 C13 . 1.389(3) ?
    C12 H12 . 0.9300 ?
    C13 C14 . 1.384(3) ?
    C13 H13 . 0.9300 ?
    C14 C15 . 1.391(3) ?
    C14 C17 . 1.505(3) ?
    C15 C16 . 1.382(3) ?
    C15 H15 . 0.9300 ?
    C16 H16 . 0.9300 ?
    C17 H17A . 0.9600 ?
    C17 H17B . 0.9600 ?
    C17 H17C . 0.9600 ?
loop_
    _geom_angle_atom_site_label_1
    _geom_angle_atom_site_label_2
    _geom_angle_atom_site_label_3
    _geom_angle_site_symmetry_1
    _geom_angle_site_symmetry_3
    _geom_angle
    _geom_angle_publ_flag
    O2 Cu1 O3 3_666 . 88.66(7) ?
    O2 Cu1 O4 3_666 3_666 90.04(7) ?
    O3 Cu1 O4 . 3_666 167.64(6) ?
    O2 Cu1 O1 3_666 . 167.72(6) ?
    O3 Cu1 O1 . . 90.72(7) ?
    O4 Cu1 O1 3_666 . 87.95(7) ?
    O2 Cu1 N1 3_666 . 96.10(5) ?
    O3 Cu1 N1 . . 95.70(5) ?
    O4 Cu1 N1 3_666 . 96.67(6) ?
    O1 Cu1 N1 . . 96.17(5) ?
    O2 Cu1 Cu1 3_666 3_666 83.96(4) ?
    O3 Cu1 Cu1 . 3_666 85.14(4) ?
    O4 Cu1 Cu1 3_666 3_666 82.50(4) ?
    O1 Cu1 Cu1 . 3_666 83.77(4) ?
    N1 Cu1 Cu1 . 3_666 179.17(4) ?
    C5 N1 C9 . . 117.49(14) ?
    C5 N1 Cu1 . . 114.60(11) ?
    C9 N1 Cu1 . . 127.91(11) ?
    C9 N2 C11 . . 130.71(15) ?
    C9 N2 H2n . . 115.7(18) ?
    C11 N2 H2n . . 113.6(18) ?
    C1 O1 Cu1 . . 123.64(12) ?
    C1 O2 Cu1 . 3_666 123.75(12) ?
    C3 O3 Cu1 . . 121.93(12) ?
    C3 O4 Cu1 . 3_666 125.01(12) ?
    O1 C1 O2 . . 124.88(16) ?
    O1 C1 C2 . . 117.13(17) ?
    O2 C1 C2 . . 117.99(17) ?
    C1 C2 H2A . . 109.5 ?
    C1 C2 H2B . . 109.5 ?
    H2A C2 H2B . . 109.5 ?
    C1 C2 H2C . . 109.5 ?
    H2A C2 H2C . . 109.5 ?
    H2B C2 H2C . . 109.5 ?
    O4 C3 O3 . . 125.38(17) ?
    O4 C3 C4 . . 116.79(18) ?
    O3 C3 C4 . . 117.83(18) ?
    C3 C4 H4A . . 109.5 ?
    C3 C4 H4B . . 109.5 ?
    H4A C4 H4B . . 109.5 ?
    C3 C4 H4C . . 109.5 ?
    H4A C4 H4C . . 109.5 ?
    H4B C4 H4C . . 109.5 ?
    N1 C5 C6 . . 124.41(17) ?
    N1 C5 H5 . . 117.8 ?
    C6 C5 H5 . . 117.8 ?
    C5 C6 C7 . . 118.40(17) ?
    C5 C6 H6 . . 120.8 ?
    C7 C6 H6 . . 120.8 ?
    C8 C7 C6 . . 118.17(16) ?
    C8 C7 C10 . . 121.22(18) ?
    C6 C7 C10 . . 120.60(18) ?
    C7 C8 C9 . . 120.16(16) ?
    C7 C8 H8 . . 119.9 ?
    C9 C8 H8 . . 119.9 ?
    N1 C9 N2 . . 114.53(14) ?
    N1 C9 C8 . . 121.36(15) ?
    N2 C9 C8 . . 124.04(16) ?
    C7 C10 H10A . . 109.5 ?
    C7 C10 H10B . . 109.5 ?
    H10A C10 H10B . . 109.5 ?
    C7 C10 H10C . . 109.5 ?
    H10A C10 H10C . . 109.5 ?
    H10B C10 H10C . . 109.5 ?
    C16 C11 C12 . . 118.46(16) ?
    C16 C11 N2 . . 116.57(16) ?
    C12 C11 N2 . . 124.87(16) ?
    C13 C12 C11 . . 119.80(17) ?
    C13 C12 H12 . . 120.1 ?
    C11 C12 H12 . . 120.1 ?
    C12 C13 C14 . . 122.15(18) ?
    C12 C13 H13 . . 118.9 ?
    C14 C13 H13 . . 118.9 ?
    C13 C14 C15 . . 117.41(17) ?
    C13 C14 C17 . . 121.47(19) ?
    C15 C14 C17 . . 121.1(2) ?
    C16 C15 C14 . . 121.02(18) ?
    C16 C15 H15 . . 119.5 ?
    C14 C15 H15 . . 119.5 ?
    C15 C16 C11 . . 121.12(18) ?
    C15 C16 H16 . . 119.4 ?
    C11 C16 H16 . . 119.4 ?
    C14 C17 H17A . . 109.5 ?
    C14 C17 H17B . . 109.5 ?
    H17A C17 H17B . . 109.5 ?
    C14 C17 H17C . . 109.5 ?
    H17A C17 H17C . . 109.5 ?
    H17B C17 H17C . . 109.5 ?
loop_
    _geom_torsion_atom_site_label_1
    _geom_torsion_atom_site_label_2
    _geom_torsion_atom_site_label_3
    _geom_torsion_atom_site_label_4
    _geom_torsion_site_symmetry_1
    _geom_torsion_site_symmetry_2
    _geom_torsion_site_symmetry_3
    _geom_torsion_site_symmetry_4
    _geom_torsion
    _geom_torsion_publ_flag
    O2 Cu1 N1 C5 3_666 . . . 48.27(14) ?
    O3 Cu1 N1 C5 . . . . -40.99(15) ?
    O4 Cu1 N1 C5 3_666 . . . 139.02(14) ?
    O1 Cu1 N1 C5 . . . . -132.33(14) ?
    Cu1 Cu1 N1 C5 3_666 . . . 142(3) ?
    O2 Cu1 N1 C9 3_666 . . . -131.83(15) ?
    O3 Cu1 N1 C9 . . . . 138.92(15) ?
    O4 Cu1 N1 C9 3_666 . . . -41.07(15) ?
    O1 Cu1 N1 C9 . . . . 47.58(15) ?
    Cu1 Cu1 N1 C9 3_666 . . . -38(3) ?
    O2 Cu1 O1 C1 3_666 . . . -2.9(4) ?
    O3 Cu1 O1 C1 . . . . 84.09(16) ?
    O4 Cu1 O1 C1 3_666 . . . -83.62(16) ?
    N1 Cu1 O1 C1 . . . . 179.90(16) ?
    Cu1 Cu1 O1 C1 3_666 . . . -0.94(15) ?
    O2 Cu1 O3 C3 3_666 . . . 82.85(16) ?
    O4 Cu1 O3 C3 3_666 . . . -1.2(4) ?
    O1 Cu1 O3 C3 . . . . -84.89(16) ?
    N1 Cu1 O3 C3 . . . . 178.84(16) ?
    Cu1 Cu1 O3 C3 3_666 . . . -1.20(15) ?
    Cu1 O1 C1 O2 . . . . 1.2(3) ?
    Cu1 O1 C1 C2 . . . . -178.81(14) ?
    Cu1 O2 C1 O1 3_666 . . . -0.6(3) ?
    Cu1 O2 C1 C2 3_666 . . . 179.40(14) ?
    Cu1 O4 C3 O3 3_666 . . . -2.7(3) ?
    Cu1 O4 C3 C4 3_666 . . . 177.10(15) ?
    Cu1 O3 C3 O4 . . . . 2.6(3) ?
    Cu1 O3 C3 C4 . . . . -177.18(15) ?
    C9 N1 C5 C6 . . . . 0.0(3) ?
    Cu1 N1 C5 C6 . . . . 179.90(18) ?
    N1 C5 C6 C7 . . . . -1.0(3) ?
    C5 C6 C7 C8 . . . . 0.9(3) ?
    C5 C6 C7 C10 . . . . -177.7(2) ?
    C6 C7 C8 C9 . . . . 0.2(3) ?
    C10 C7 C8 C9 . . . . 178.8(2) ?
    C5 N1 C9 N2 . . . . 178.27(18) ?
    Cu1 N1 C9 N2 . . . . -1.6(2) ?
    C5 N1 C9 C8 . . . . 1.2(3) ?
    Cu1 N1 C9 C8 . . . . -178.74(13) ?
    C11 N2 C9 N1 . . . . 169.2(2) ?
    C11 N2 C9 C8 . . . . -13.8(3) ?
    C7 C8 C9 N1 . . . . -1.3(3) ?
    C7 C8 C9 N2 . . . . -178.1(2) ?
    C9 N2 C11 C16 . . . . 156.4(2) ?
    C9 N2 C11 C12 . . . . -27.2(3) ?
    C16 C11 C12 C13 . . . . -2.0(3) ?
    N2 C11 C12 C13 . . . . -178.34(18) ?
    C11 C12 C13 C14 . . . . 2.0(3) ?
    C12 C13 C14 C15 . . . . -0.4(3) ?
    C12 C13 C14 C17 . . . . 178.7(2) ?
    C13 C14 C15 C16 . . . . -1.2(3) ?
    C17 C14 C15 C16 . . . . 179.7(2) ?
    C14 C15 C16 C11 . . . . 1.2(3) ?
    C12 C11 C16 C15 . . . . 0.4(3) ?
    N2 C11 C16 C15 . . . . 177.08(19) ?
loop_
    _geom_hbond_atom_site_label_D
    _geom_hbond_atom_site_label_H
    _geom_hbond_atom_site_label_A
    _geom_hbond_site_symmetry_A
    _geom_hbond_distance_DH
    _geom_hbond_distance_HA
    _geom_hbond_distance_DA
    _geom_hbond_angle_DHA
    N2 H2n O1 1_555 0.85(3) 2.36(2) 3.117(3) 149(2)
    N2 H2n O4 3_666 0.85(3) 2.46(3) 3.047(2) 127(2)
    C2 H2a Cg1 4_576 0.96 2.80 3.566(2) 138
