# Supplementary material for: Tetra-μ-acetato-κ8 O:O′-bis­{[4-methyl-N-(4-methyl­phen­yl)pyridin-2-amine-κN 1]copper(II)}
Source: Acta Crystallogr Sect E Struct Rep Online. 2010 Aug 11;66(Pt 9):m1077–8. doi: 10.1107/S1600536810031168 (PMC3007970; doi:10.1107/S1600536810031168)
Supplement: Supplementary file 2 [file e-66-m1077-Isup2.hkl]

# 
# h,k,l, Fc-squared, Fo-squared, sigma(Fo-squared) and status flag 
# 
data_I
_shelx_title '  P21/c' 
_shelx_refln_list_code          4 
_shelx_F_calc_maximum      202.77 
_exptl_crystal_F_000       788.00 
_reflns_d_resolution_high  0.7697 
 
loop_ 
 _symmetry_equiv_pos_as_xyz 
 'x, y, z' 
 '-x, y+1/2, -z+1/2' 
 '-x, -y, -z' 
 'x, -y-1/2, z-1/2' 
 
_cell_length_a    11.7519 
_cell_length_b    15.5822 
_cell_length_c     9.9050 
_cell_angle_alpha  90.000 
_cell_angle_beta  110.570 
_cell_angle_gamma  90.000 
 
_shelx_F_squared_multiplier     1.000 
 
loop_ 
 _refln_index_h 
 _refln_index_k 
 _refln_index_l 
 _refln_F_squared_calc 
 _refln_F_squared_meas 
 _refln_F_squared_sigma 
 _refln_observed_status 
   1   0   0    15221.62    14521.77    199.93 o 
   2   0   0     1138.88     1137.59     19.61 o 
   3   0   0     3173.64     3196.19     60.09 o 
   4   0   0     2247.74     2450.19     28.50 o 
   5   0   0     3553.13     3649.64     60.84 o 
   6   0   0      353.92      233.09      6.19 o 
   7   0   0     5026.06     4915.89     95.69 o 
   8   0   0    15317.91    15473.44    214.18 o 
   9   0   0      754.79      748.26     14.97 o 
  10   0   0       63.85       73.88      8.52 o 
  11   0   0      257.94      249.19      8.92 o 
  12   0   0       17.43       20.22      4.88 o 
  13   0   0       64.46       68.78      6.78 o 
  14   0   0      172.27      167.06      9.53 o 
   1   1   0      549.48      569.35      5.22 o 
   2   1   0      499.26      527.53      5.05 o 
   3   1   0     4205.96     4268.23     47.35 o 
   4   1   0     2801.28     2969.15     26.61 o 
   5   1   0      131.45      142.98      2.80 o 
   6   1   0        2.83        0.66      0.99 o 
   7   1   0        4.97       19.96      1.33 o 
   8   1   0      349.03      379.56      6.72 o 
   9   1   0      371.18      360.20      7.09 o 
  10   1   0      596.14      554.77      9.02 o 
  11   1   0       55.28       50.10      3.70 o 
  12   1   0       25.45       27.45      4.13 o 
  13   1   0       86.88       86.86      5.04 o 
  14   1   0       12.75       15.12      3.95 o 
   0   2   0    27693.75    25404.14    831.12 o 
   1   2   0    22152.14    21413.57    309.87 o 
   2   2   0       70.11       49.03      1.52 o 
   3   2   0       15.98       21.02      1.25 o 
   4   2   0      160.83      206.42      4.45 o 
   5   2   0      561.65      509.21      7.32 o 
   6   2   0      939.71      843.44     10.07 o 
   7   2   0     3470.68     3345.08     69.47 o 
   8   2   0     3146.47     2991.09     31.77 o 
   9   2   0     1448.06     1446.17     17.35 o 
  10   2   0       64.25       65.45      3.63 o 
  11   2   0       62.56       56.95      4.75 o 
  12   2   0       22.33       18.75      3.47 o 
  13   2   0       77.55       93.30      6.50 o 
  14   2   0      304.53      299.76      9.81 o 
   1   3   0     6406.42     6455.00    112.16 o 
   2   3   0        9.36       29.22      0.97 o 
   3   3   0      509.35      482.42      4.70 o 
   4   3   0      608.68      514.75      5.08 o 
   5   3   0      345.20      545.26      5.48 o 
   6   3   0       19.79       17.16      1.48 o 
   7   3   0      155.13      191.65      3.70 o 
   8   3   0        4.96        9.10      2.06 o 
   9   3   0        0.98        4.32      1.93 o 
  10   3   0      371.92      347.66      8.52 o 
  11   3   0      210.95      211.19     10.62 o 
  12   3   0       62.85       68.21      5.30 o 
  13   3   0      168.59      157.03      7.48 o 
  14   3   0      108.08      111.45      7.21 o 
   0   4   0     9464.53    10280.22    115.16 o 
   1   4   0    21608.77    21471.79    170.47 o 
   2   4   0     2101.84     1976.91     19.85 o 
   3   4   0     5414.10     6042.52     48.13 o 
   4   4   0        8.24        8.81      2.00 o 
   5   4   0      400.98      589.96      5.96 o 
   6   4   0     4037.58     4097.34     33.52 o 
   7   4   0     3410.69     3370.25     31.10 o 
   8   4   0      741.67      749.76      8.86 o 
   9   4   0     1952.01     1993.70     22.67 o 
  10   4   0       20.70       20.98      3.47 o 
  11   4   0       59.25       52.31      6.24 o 
  12   4   0       86.48      103.62      6.15 o 
  13   4   0      129.14      120.33      8.94 o 
  14   4   0      307.30      295.05     10.93 o 
   1   5   0      266.87      341.56      3.91 o 
   2   5   0     2545.67     2453.16     21.98 o 
   3   5   0      334.03      266.90      4.09 o 
   4   5   0     2003.96     2031.91     17.17 o 
   5   5   0      107.43       56.27      1.99 o 
   6   5   0       90.09      107.74      2.48 o 
   7   5   0       53.33       49.50      2.37 o 
   8   5   0      377.16      386.53      5.87 o 
   9   5   0      436.92      414.33      7.41 o 
  10   5   0      125.05      121.31      4.67 o 
  11   5   0      692.68      691.07     11.00 o 
  12   5   0      600.66      616.32     12.79 o 
  13   5   0      109.16      109.59      6.77 o 
   0   6   0      312.50      325.76      4.94 o 
   1   6   0       27.76       10.62      0.82 o 
   2   6   0     2665.25     2607.38     21.48 o 
   3   6   0        5.47       19.48      1.68 o 
   4   6   0        0.50        0.54      1.02 o 
   5   6   0      243.91      254.95      4.62 o 
   6   6   0     1590.61     1668.70     14.84 o 
   7   6   0     1930.35     1893.26     18.66 o 
   8   6   0      666.89      687.77      8.57 o 
   9   6   0      186.12      189.70      6.06 o 
  10   6   0      351.77      336.26      7.12 o 
  11   6   0      235.83      215.24      9.00 o 
  12   6   0        6.26        9.93      4.10 o 
  13   6   0      121.17      110.11      6.76 o 
   1   7   0      808.35      918.83      8.36 o 
   2   7   0     4420.60     4416.53     35.73 o 
   3   7   0     5001.37     4931.30     48.72 o 
   4   7   0     1390.22     1231.80     11.22 o 
   5   7   0     4365.81     4555.61     37.29 o 
   6   7   0      449.81      440.42      5.39 o 
   7   7   0       49.06       47.15      2.51 o 
   8   7   0       57.26       64.00      2.93 o 
   9   7   0        6.62        7.86      3.23 o 
  10   7   0      298.46      320.94      8.42 o 
  11   7   0      562.77      587.16     18.91 o 
  12   7   0      589.52      549.93     13.45 o 
  13   7   0      142.26      131.31      9.04 o 
   0   8   0      825.54      792.90     13.61 o 
   1   8   0        6.76        3.34      0.91 o 
   2   8   0     1196.46     1282.57     11.45 o 
   3   8   0     3613.24     3921.83     32.17 o 
   4   8   0        5.45        6.20      1.67 o 
   5   8   0     1725.17     1781.20     15.83 o 
   6   8   0      682.05      655.11      7.21 o 
   7   8   0      758.34      773.04      9.30 o 
   8   8   0       86.55       86.90      3.35 o 
   9   8   0        3.38       -2.28      3.20 o 
  10   8   0      591.92      525.91     17.64 o 
  11   8   0       23.47       23.68      5.60 o 
  12   8   0        0.57       -2.04      5.29 o 
  13   8   0       65.17       68.07     10.57 o 
   1   9   0     1211.47     1152.41     11.09 o 
   2   9   0     3357.31     3425.22     28.34 o 
   3   9   0    11136.51    11039.20     87.86 o 
   4   9   0     5196.43     4869.35     43.68 o 
   5   9   0     4561.01     4774.58     39.30 o 
   6   9   0     1021.96     1057.27     10.51 o 
   7   9   0      106.28      102.07      3.54 o 
   8   9   0       57.68       53.00      4.28 o 
   9   9   0      191.03      191.82      8.54 o 
  10   9   0      380.12      397.87     12.13 o 
  11   9   0      750.45      737.04     17.67 o 
  12   9   0      320.51      287.19     16.33 o 
   0  10   0      125.27      110.12      3.51 o 
   1  10   0      560.41      553.93     10.75 o 
   2  10   0        0.08        0.21      1.04 o 
   3  10   0     1215.15     1286.42     13.37 o 
   4  10   0       85.54       91.59      3.17 o 
   5  10   0       49.45       57.74      3.75 o 
   6  10   0       52.87       60.82      2.90 o 
   7  10   0      132.87      128.16      5.65 o 
   8  10   0        2.63        1.03      3.42 o 
   9  10   0        1.46        1.59      4.88 o 
  10  10   0       14.60       20.75      6.66 o 
  11  10   0        3.39       -4.89      5.36 o 
  12  10   0        1.95        5.13      5.94 o 
   1  11   0      627.17      625.16      7.66 o 
   2  11   0      676.20      751.62      8.91 o 
   3  11   0     2577.26     2518.35     24.11 o 
   4  11   0     6746.72     6853.74     61.18 o 
   5  11   0      712.54      705.87      8.89 o 
   6  11   0      227.91      222.57      5.72 o 
   7  11   0        5.17        0.70      3.24 o 
   8  11   0      270.58      269.52      7.99 o 
   9  11   0      194.43      194.86      9.39 o 
  10  11   0      486.76      490.03     14.24 o 
  11  11   0      491.44      477.68     18.02 o 
  12  11   0      385.82      391.72     14.19 o 
   0  12   0      502.41      499.28     11.28 o 
   1  12   0       24.57       13.54      2.93 o 
   2  12   0        7.29        6.97      1.93 o 
   3  12   0       59.52       51.62      2.81 o 
   4  12   0      273.33      263.54      5.19 o 
   5  12   0        0.22        0.21      1.46 o 
   6  12   0       65.45       62.21      4.41 o 
   7  12   0      255.31      269.28      9.12 o 
   8  12   0       40.03       47.60      6.73 o 
   9  12   0       20.50       12.67      4.38 o 
  10  12   0       98.62       88.59      7.87 o 
  11  12   0        0.23       -2.21      5.96 o 
   1  13   0       60.45       50.72      3.93 o 
   2  13   0      216.80      212.11      8.08 o 
   3  13   0      432.11      430.51      7.52 o 
   4  13   0     1424.23     1415.87     18.56 o 
   5  13   0      493.63      492.24     10.76 o 
   6  13   0      109.24      112.73      7.03 o 
   7  13   0        0.72        4.38      3.46 o 
   8  13   0       53.52       42.19      5.07 o 
   9  13   0      182.01      182.07      7.66 o 
  10  13   0      425.52      431.37     14.01 o 
   0  14   0      384.93      369.49     10.11 o 
   1  14   0       36.26       37.65      4.87 o 
   2  14   0        9.63       10.27      2.73 o 
   3  14   0      185.24      180.39      7.53 o 
   4  14   0       10.14       11.15      3.76 o 
   5  14   0       81.21       86.30      5.40 o 
   6  14   0       39.55       43.49      3.91 o 
   7  14   0        2.31        0.26      3.96 o 
   8  14   0       55.69       58.28      5.67 o 
   9  14   0       12.82       18.29      5.02 o 
  10  14   0       26.98       16.89      6.66 o 
   1  15   0       47.49       56.39      3.78 o 
   2  15   0      296.73      299.89     13.22 o 
   3  15   0      585.47      601.43     12.76 o 
   4  15   0      495.46      515.69     11.00 o 
   5  15   0      756.96      712.12     13.39 o 
   6  15   0      148.94      146.02      9.65 o 
   7  15   0       16.09       15.20      5.81 o 
   8  15   0        2.93        1.77      5.90 o 
   9  15   0      260.90      250.34     31.64 o 
   0  16   0       94.89      101.51      6.83 o 
   1  16   0      433.70      446.39     10.10 o 
   2  16   0      211.09      220.79      7.64 o 
   3  16   0      391.33      367.86      9.81 o 
   4  16   0      139.72      132.23      6.70 o 
   5  16   0      103.66       96.52      6.16 o 
   6  16   0      176.15      159.50     12.87 o 
   7  16   0       53.87       67.93      7.53 o 
   8  16   0       72.49       79.51      7.98 o 
   1  17   0        2.56        2.37      4.05 o 
   2  17   0      179.24      172.03      9.88 o 
   3  17   0      303.45      302.13      9.05 o 
   4  17   0       83.21       77.59      5.98 o 
   5  17   0      245.26      247.29      9.87 o 
   6  17   0       64.52       70.65      6.37 o 
   7  17   0       10.32       15.07      6.74 o 
   0  18   0      238.65      262.99     15.56 o 
   1  18   0      442.02      451.80     14.03 o 
   2  18   0      307.74      316.08      9.56 o 
   3  18   0      127.70      118.46      6.92 o 
   4  18   0       10.32        7.37      4.73 o 
   5  18   0       15.18       14.93      5.16 o 
   6  18   0      169.83      177.24     10.65 o 
   1  19   0       11.90       19.58      6.57 o 
   2  19   0       39.44       39.00      9.00 o 
   3  19   0       77.44       76.07      6.22 o 
   4  19   0        2.11        8.64      5.16 o 
   0  20   0      321.30      376.00     20.09 o 
   1  20   0      169.70      180.38     16.49 o 
   2  20   0      154.83      131.83      9.79 o 
 -14   1   1      397.35      407.02     15.61 o 
 -13   1   1      468.62      449.69      8.93 o 
 -12   1   1      403.51      423.43      8.37 o 
 -11   1   1      499.71      490.64     10.70 o 
 -10   1   1      341.05      324.88     14.05 o 
  -9   1   1      329.73      333.02      7.66 o 
  -8   1   1     7622.81     7569.31     74.98 o 
  -7   1   1     8696.28     8802.38     76.85 o 
  -6   1   1     5700.87     5404.23     43.44 o 
  -5   1   1     1134.33     1005.95      8.95 o 
  -4   1   1     1297.78     1243.86     10.60 o 
  -3   1   1        4.03        1.74      0.72 o 
  -2   1   1    10769.71    11067.29    108.48 o 
  -1   1   1     1677.14     1732.53     16.59 o 
   0   1   1    28529.04    27135.31    307.81 o 
   1   1   1    21466.89    21059.89    271.95 o 
   2   1   1     8483.67     8613.99     92.93 o 
   3   1   1     2616.65     2470.49     20.10 o 
   4   1   1     2768.53     2869.93     25.90 o 
   5   1   1      629.04      745.27      7.93 o 
   6   1   1     1354.75     1389.17     13.68 o 
   7   1   1     2123.55     2018.79     22.27 o 
   8   1   1     2215.01     2166.55     24.12 o 
   9   1   1      523.06      535.09      8.69 o 
  10   1   1      425.73      393.63      8.26 o 
  11   1   1      221.86      227.45      6.56 o 
  12   1   1        1.31        1.86      3.32 o 
  13   1   1        5.96        6.27      3.74 o 
 -14   2   1       49.04       40.03      5.27 o 
 -13   2   1       29.90       24.26      4.51 o 
 -12   2   1      150.39      141.82      5.37 o 
 -11   2   1       20.54       27.82      3.17 o 
 -10   2   1       24.33       31.74      3.00 o 
  -9   2   1      855.45      843.80     11.35 o 
  -8   2   1      468.62      489.31      6.36 o 
  -7   2   1      126.10      125.34      2.46 o 
  -6   2   1       21.47       22.72      1.48 o 
  -5   2   1      126.56      116.50      2.60 o 
  -4   2   1      237.77      225.44      2.71 o 
  -3   2   1      788.14      778.90      6.81 o 
  -2   2   1     3223.36     3531.79     36.26 o 
  -1   2   1     1682.18     1777.57     14.37 o 
   0   2   1      252.55      252.54      2.80 o 
   1   2   1      442.53      488.01      7.29 o 
   2   2   1    12432.91    13400.54    148.05 o 
   3   2   1     2198.92     2288.75     18.79 o 
   4   2   1     5881.38     6120.57     48.88 o 
   5   2   1     2265.78     2341.99     21.74 o 
   6   2   1       14.81       10.17      1.32 o 
   7   2   1      313.70      291.46      4.44 o 
   8   2   1       18.31       17.04      2.53 o 
   9   2   1      129.50      124.15      4.61 o 
  10   2   1      416.33      422.88      9.02 o 
  11   2   1      438.32      413.51      8.32 o 
  12   2   1      112.52      120.01      5.50 o 
  13   2   1        1.48        3.55      3.65 o 
 -14   3   1      580.04      572.33     12.98 o 
 -13   3   1      427.50      431.16     16.52 o 
 -12   3   1      569.46      576.57      9.90 o 
 -11   3   1      154.35      155.18      6.46 o 
 -10   3   1      586.48      590.79      9.26 o 
  -9   3   1     2479.11     2426.31     26.61 o 
  -8   3   1     1660.39     1706.51     16.94 o 
  -7   3   1     3307.67     3185.45     26.45 o 
  -6   3   1     1728.57     1749.55     15.08 o 
  -5   3   1     2407.41     2394.68     19.90 o 
  -4   3   1     1713.73     1447.33     12.31 o 
  -3   3   1     3070.59     3120.59     28.37 o 
  -2   3   1     6694.70     7378.15     85.22 o 
  -1   3   1     9423.57     9811.43     77.55 o 
   0   3   1     4127.31     4181.51     33.24 o 
   1   3   1     1316.39     1267.35     13.08 o 
   2   3   1     4679.96     4676.04     37.35 o 
   3   3   1     4953.55     4743.60     38.04 o 
   4   3   1      676.57      590.05      5.84 o 
   5   3   1     2913.19     3060.58     25.22 o 
   6   3   1      501.37      467.46      5.94 o 
   7   3   1     2382.41     2284.49     21.85 o 
   8   3   1     1814.12     1793.07     20.57 o 
   9   3   1      671.52      624.96      9.64 o 
  10   3   1      680.66      695.81     10.71 o 
  11   3   1       96.73      101.25      5.71 o 
  12   3   1       83.24       82.04      4.93 o 
  13   3   1        5.67        6.46      3.82 o 
 -14   4   1       12.77       19.48      4.89 o 
 -13   4   1       52.50       51.55      5.21 o 
 -12   4   1      362.25      367.19     10.39 o 
 -11   4   1      251.19      259.47      6.76 o 
 -10   4   1       41.33       46.26      4.54 o 
  -9   4   1      382.91      392.14      6.98 o 
  -8   4   1     3436.06     3502.48     32.41 o 
  -7   4   1      933.38      893.82      8.65 o 
  -6   4   1        1.65        6.88      1.77 o 
  -5   4   1       78.23      114.24      2.20 o 
  -4   4   1     2343.32     2370.30     19.61 o 
  -3   4   1      234.30      289.13      3.60 o 
  -2   4   1     1800.20     2152.12     17.92 o 
  -1   4   1       26.73       45.42      2.90 o 
   0   4   1    41116.85    40283.57    318.23 o 
   1   4   1     3343.39     3707.26     29.78 o 
   2   4   1      130.55      148.70      4.02 o 
   3   4   1     2479.76     2457.80     22.29 o 
   4   4   1    10223.27    10648.19     92.44 o 
   5   4   1     1776.62     1802.31     17.03 o 
   6   4   1      327.46      230.48      7.26 o 
   7   4   1      173.50      169.14      3.71 o 
   8   4   1     1650.99     1586.18     18.62 o 
   9   4   1      206.18      185.84      7.57 o 
  10   4   1      497.03      458.52      8.40 o 
  11   4   1      645.06      626.52     10.48 o 
  12   4   1      309.26      343.81      7.99 o 
  13   4   1      106.13      114.38     12.48 o 
 -14   5   1      308.40      337.21     14.43 o 
 -13   5   1      350.62      335.81      9.53 o 
 -12   5   1      227.96      219.39      7.94 o 
 -11   5   1      122.19      123.07      6.00 o 
 -10   5   1       12.15       12.37      2.67 o 
  -9   5   1      219.80      206.13      5.00 o 
  -8   5   1      446.97      400.91      8.71 o 
  -7   5   1     1074.37     1013.10      9.70 o 
  -6   5   1     1342.89     1299.10     11.73 o 
  -5   5   1     1829.56     1887.88     16.14 o 
  -4   5   1      255.95      237.40      3.08 o 
  -3   5   1      776.64      784.12      7.79 o 
  -2   5   1      677.27      752.62      7.56 o 
  -1   5   1     2945.26     3174.07     28.17 o 
   0   5   1        9.46       26.43      2.55 o 
   1   5   1     3699.24     3462.38     28.00 o 
   2   5   1     1641.15     1432.68     17.44 o 
   3   5   1     1574.16     1632.04     15.40 o 
   4   5   1      218.14      181.44      3.31 o 
   5   5   1        0.08        3.86      1.51 o 
   6   5   1      592.70      564.29     13.82 o 
   7   5   1     2047.59     2159.64     23.59 o 
   8   5   1      670.43      638.16     12.81 o 
   9   5   1     2912.14     2810.96     36.02 o 
  10   5   1      188.70      210.91      8.76 o 
  11   5   1      222.76      197.64     14.90 o 
  12   5   1      130.89      123.25      6.63 o 
  13   5   1       78.71       90.67      6.59 o 
 -14   6   1       56.74       55.01      8.49 o 
 -13   6   1      125.18      149.21      7.37 o 
 -12   6   1      324.44      327.87     20.21 o 
 -11   6   1      726.48      733.00     13.42 o 
 -10   6   1      595.34      605.32     12.87 o 
  -9   6   1      534.21      540.19      8.44 o 
  -8   6   1      297.07      309.09      5.14 o 
  -7   6   1      265.70      284.31      4.07 o 
  -6   6   1      445.09      460.07      5.29 o 
  -5   6   1     1329.85     1302.65     11.69 o 
  -4   6   1     1916.43     1852.18     18.17 o 
  -3   6   1      176.74      107.09      2.07 o 
  -2   6   1      390.96      363.87      4.45 o 
  -1   6   1     5577.95     5638.80     49.38 o 
   0   6   1     3616.28     3618.08     29.29 o 
   1   6   1     4164.02     4425.33     35.65 o 
   2   6   1      747.20      887.68     24.28 o 
   3   6   1     3608.67     3840.62     69.27 o 
   4   6   1     2098.48     2126.94     18.19 o 
   5   6   1     1531.30     1372.83     12.48 o 
   6   6   1     1009.13     1042.62     11.80 o 
   7   6   1      779.00      776.13      9.24 o 
   8   6   1      673.26      644.08      9.68 o 
   9   6   1       26.21       22.96      3.07 o 
  10   6   1       85.29       83.13      4.33 o 
  11   6   1      508.47      510.80     11.28 o 
  12   6   1      289.15      286.32      9.09 o 
  13   6   1      168.79      201.69     12.96 o 
 -13   7   1       70.20       58.69      7.26 o 
 -12   7   1      158.58      158.60      7.13 o 
 -11   7   1      193.55      176.48     10.67 o 
 -10   7   1        9.58        8.34      3.44 o 
  -9   7   1       57.50       58.87      3.53 o 
  -8   7   1      178.24      170.46      4.05 o 
  -7   7   1      250.08      252.26      4.01 o 
  -6   7   1     1057.95     1066.79     10.19 o 
  -5   7   1      697.96      681.92      7.00 o 
  -4   7   1     3246.30     3283.49     29.72 o 
  -3   7   1      863.88      837.08      8.48 o 
  -2   7   1      439.07      418.65      5.93 o 
  -1   7   1      829.50      828.56      8.60 o 
   0   7   1     5573.31     5465.19     43.84 o 
   1   7   1     2298.00     2317.18     21.24 o 
   2   7   1     1013.94     1063.14     10.68 o 
   3   7   1      199.09      180.59      4.09 o 
   4   7   1     1493.17     1593.42     14.19 o 
   5   7   1      286.34      303.30      4.57 o 
   6   7   1      394.25      407.18      5.24 o 
   7   7   1      921.45      904.19     10.48 o 
   8   7   1     2258.59     2207.31     21.94 o 
   9   7   1      569.66      595.92      9.66 o 
  10   7   1      201.73      193.50      6.95 o 
  11   7   1      266.51      246.03      8.32 o 
  12   7   1       57.12       55.72      5.61 o 
 -13   8   1      155.65      173.27     10.24 o 
 -12   8   1      171.46      164.27      9.50 o 
 -11   8   1      673.01      649.88     29.56 o 
 -10   8   1      980.42      947.56     41.03 o 
  -9   8   1      413.56      410.58      7.68 o 
  -8   8   1       47.84       45.58      3.19 o 
  -7   8   1      192.58      190.46      4.22 o 
  -6   8   1        5.08        4.53      1.44 o 
  -5   8   1     6998.11     7403.04     68.75 o 
  -4   8   1     2513.92     2549.64     49.57 o 
  -3   8   1     3910.57     3827.41     34.55 o 
  -2   8   1     6952.92     7258.02     79.11 o 
  -1   8   1     4589.42     4716.52     41.96 o 
   0   8   1      561.89      531.61      5.53 o 
   1   8   1     2741.30     2666.76     24.38 o 
   2   8   1        4.83        5.52      1.18 o 
   3   8   1     6402.41     6439.57     56.94 o 
   4   8   1     3066.06     3148.83     28.86 o 
   5   8   1     1705.73     1568.21     14.31 o 
   6   8   1     1709.80     1736.55     15.79 o 
   7   8   1     1115.83     1089.88     12.21 o 
   8   8   1      115.22      120.49      6.67 o 
   9   8   1       15.19        8.77      3.00 o 
  10   8   1      140.53      138.08      6.44 o 
  11   8   1      463.72      491.38     11.43 o 
  12   8   1      561.18      559.46     15.71 o 
 -13   9   1       15.70       13.69      6.26 o 
 -12   9   1       10.31       10.68      5.76 o 
 -11   9   1        3.79        1.78      5.02 o 
 -10   9   1        0.96        2.67      4.67 o 
  -9   9   1        7.54        4.26      3.43 o 
  -8   9   1       10.68        4.25      3.16 o 
  -7   9   1      116.46      114.95      7.09 o 
  -6   9   1      284.26      302.18      5.01 o 
  -5   9   1      765.12      770.52      7.96 o 
  -4   9   1      463.20      505.99      6.03 o 
  -3   9   1       54.32       52.75      3.80 o 
  -2   9   1      739.75      826.53     10.30 o 
  -1   9   1       27.42       27.13      1.71 o 
   0   9   1     1512.91     1667.50     14.55 o 
   1   9   1      317.00      247.78      3.85 o 
   2   9   1       41.01       36.45      1.71 o 
   3   9   1      194.19      175.16      3.28 o 
   4   9   1        1.42        4.95      3.23 o 
   5   9   1        6.99        1.24      1.60 o 
   6   9   1       15.10       15.85      2.17 o 
   7   9   1        8.68        2.26      2.15 o 
   8   9   1      324.70      322.48      7.24 o 
   9   9   1       78.64       72.56     11.04 o 
  10   9   1      122.13      107.33      8.12 o 
  11   9   1        1.81       -2.46      5.64 o 
  12   9   1       64.72       68.36     12.44 o 
 -12  10   1      357.69      384.80     13.97 o 
 -11  10   1      850.08      860.44     19.78 o 
 -10  10   1     1078.95     1106.25     28.02 o 
  -9  10   1      409.68      448.56     10.01 o 
  -8  10   1      207.94      206.16      7.04 o 
  -7  10   1       38.31       44.89      3.28 o 
  -6  10   1      218.58      218.00      5.61 o 
  -5  10   1     2120.87     2016.71     65.95 o 
  -4  10   1     3816.78     3842.51     35.25 o 
  -3  10   1     6997.99     7142.26     63.26 o 
  -2  10   1     5730.14     5467.48     63.46 o 
  -1  10   1      456.61      403.38      5.52 o 
   0  10   1      254.87      265.64      3.63 o 
   1  10   1      152.48      146.95      3.17 o 
   2  10   1     1298.40     1305.11     12.07 o 
   3  10   1     1805.47     1749.81     16.60 o 
   4  10   1     1898.58     1922.42     18.82 o 
   5  10   1     1763.07     1873.20     18.48 o 
   6  10   1      573.10      580.10      7.86 o 
   7  10   1      226.64      229.49      5.74 o 
   8  10   1       20.70       15.71      3.70 o 
   9  10   1       55.54       50.51      6.25 o 
  10  10   1      205.55      211.11      9.92 o 
  11  10   1      206.02      230.74     10.39 o 
 -12  11   1        5.07        3.71      6.03 o 
 -11  11   1        1.16        3.91      5.72 o 
 -10  11   1        0.08        6.54      5.29 o 
  -9  11   1      103.57      103.92      9.42 o 
  -8  11   1       70.76       58.05      4.82 o 
  -7  11   1        3.59       -1.04      2.68 o 
  -6  11   1        2.37        3.04      2.55 o 
  -5  11   1      153.02      141.72      8.59 o 
  -4  11   1      119.56      105.30      3.47 o 
  -3  11   1       13.74       10.03      1.89 o 
  -2  11   1       30.87       21.61      2.60 o 
  -1  11   1      154.93      182.00      3.82 o 
   0  11   1      243.52      271.09      6.39 o 
   1  11   1        3.01        3.15      1.12 o 
   2  11   1        8.16        5.22      1.77 o 
   3  11   1      132.82      139.06      5.47 o 
   4  11   1       46.63       35.39      3.63 o 
   5  11   1      358.20      342.81      7.46 o 
   6  11   1      100.39      110.50      3.88 o 
   7  11   1       82.99       70.72      4.79 o 
   8  11   1      440.03      425.42     10.22 o 
   9  11   1       11.89        5.76      6.04 o 
  10  11   1        1.84        1.47      5.26 o 
  11  11   1       13.51       18.28      6.29 o 
 -11  12   1      599.35      633.96     31.94 o 
 -10  12   1      787.12      834.66     19.43 o 
  -9  12   1      742.40      805.85     14.87 o 
  -8  12   1      416.49      402.44     11.96 o 
  -7  12   1      200.41      189.74      5.75 o 
  -6  12   1        1.59       -1.44      1.93 o 
  -5  12   1      143.47      133.91      5.01 o 
  -4  12   1     1751.17     1790.00     20.77 o 
  -3  12   1     3145.93     3311.17     33.76 o 
  -2  12   1     1372.60     1383.81     14.57 o 
  -1  12   1     1281.72     1257.75     15.19 o 
   0  12   1      191.84      181.51      4.91 o 
   1  12   1        7.43        8.61      2.12 o 
   2  12   1      188.85      187.75      4.24 o 
   3  12   1        5.09        2.69      2.02 o 
   4  12   1      896.47      901.57     10.73 o 
   5  12   1     1230.37     1279.81     14.13 o 
   6  12   1      916.93      961.71     15.18 o 
   7  12   1      393.39      407.12      9.61 o 
   8  12   1        5.22       14.79      4.13 o 
   9  12   1        0.66       -1.58      5.08 o 
  10  12   1       50.48       67.49      7.37 o 
  11  12   1      101.21      106.31      8.88 o 
 -11  13   1       55.57       47.90      7.47 o 
 -10  13   1       12.92        8.76      6.47 o 
  -9  13   1       11.51       19.15      4.66 o 
  -8  13   1       64.57       75.51      5.62 o 
  -7  13   1      124.14      133.80      5.37 o 
  -6  13   1       97.32      102.42      5.55 o 
  -5  13   1      133.94      135.50      5.40 o 
  -4  13   1      213.08      235.50      6.06 o 
  -3  13   1      409.90      411.41     11.74 o 
  -2  13   1        4.31        7.74      2.50 o 
  -1  13   1       96.47      103.24      4.17 o 
   0  13   1      207.55      220.76      6.39 o 
   1  13   1      301.98      296.78      6.28 o 
   2  13   1       72.73       90.24      9.07 o 
   3  13   1      296.08      286.55      6.31 o 
   4  13   1      129.73      134.26      4.97 o 
   5  13   1       10.18        6.85      2.87 o 
   6  13   1        1.16       -0.26      2.99 o 
   7  13   1       28.93       19.51      6.60 o 
   8  13   1      160.80      157.21      6.96 o 
   9  13   1        7.62       10.07      5.78 o 
  10  13   1       44.62       58.46     18.48 o 
 -10  14   1      221.83      234.92     13.05 o 
  -9  14   1      257.09      251.15      9.25 o 
  -8  14   1      227.17      238.20      8.46 o 
  -7  14   1        6.30        2.77      3.20 o 
  -6  14   1       21.88       22.23      4.60 o 
  -5  14   1        8.28        6.33      4.19 o 
  -4  14   1      933.50      941.08     15.39 o 
  -3  14   1      800.69      788.85     13.61 o 
  -2  14   1      344.10      355.74      8.63 o 
  -1  14   1      160.43      141.10      6.34 o 
   0  14   1       48.47       45.17      3.99 o 
   1  14   1      142.35      129.01      4.77 o 
   2  14   1      114.88      108.49      4.52 o 
   3  14   1      152.63      162.56      5.41 o 
   4  14   1      821.52      834.88     14.30 o 
   5  14   1      628.30      642.18     15.11 o 
   6  14   1      667.67      675.32     16.21 o 
   7  14   1       42.01       55.30      6.31 o 
   8  14   1       93.34       93.65      6.24 o 
   9  14   1        5.67        3.50     10.73 o 
  -9  15   1       60.77       61.89      6.22 o 
  -8  15   1      182.72      178.94      9.99 o 
  -7  15   1      174.32      191.22     24.34 o 
  -6  15   1       70.08       90.12      6.82 o 
  -5  15   1       45.29       47.82      4.94 o 
  -4  15   1      257.40      253.06      8.00 o 
  -3  15   1       25.24       24.78      4.20 o 
  -2  15   1        1.29       -2.46      3.43 o 
  -1  15   1       61.09       55.64      4.71 o 
   0  15   1      234.13      207.06     15.74 o 
   1  15   1      274.27      276.09      6.72 o 
   2  15   1      203.24      213.94      5.99 o 
   3  15   1      164.12      158.64      6.62 o 
   4  15   1      288.95      271.44      8.27 o 
   5  15   1      192.89      180.93      7.16 o 
   6  15   1       20.26       23.57      6.06 o 
   7  15   1      102.00      101.90      8.04 o 
   8  15   1       32.24       35.77      7.68 o 
   9  15   1       90.41       79.71     11.67 o 
  -9  16   1      169.86      169.56     10.39 o 
  -8  16   1      122.08      122.71     12.83 o 
  -7  16   1       62.28       59.35      7.42 o 
  -6  16   1       15.97        5.09      4.38 o 
  -5  16   1      141.11      162.35      8.16 o 
  -4  16   1      175.96      168.44      7.21 o 
  -3  16   1      454.47      478.07     13.07 o 
  -2  16   1      558.46      565.18     11.76 o 
  -1  16   1      210.94      215.64      7.39 o 
   0  16   1       41.83       39.30      6.68 o 
   1  16   1        7.14        3.98      3.07 o 
   2  16   1       46.21       47.18      4.86 o 
   3  16   1      493.90      492.76     16.63 o 
   4  16   1      195.03      196.96      7.86 o 
   5  16   1      739.34      771.06     14.43 o 
   6  16   1      200.44      222.03     10.51 o 
   7  16   1       93.25       92.57      9.01 o 
   8  16   1       63.30       68.75      8.11 o 
  -8  17   1      114.50      116.71      9.17 o 
  -7  17   1      151.54      169.99     10.15 o 
  -6  17   1      146.78      173.64      7.88 o 
  -5  17   1      303.05      313.90      9.52 o 
  -4  17   1       39.25       29.61      5.03 o 
  -3  17   1        0.08        1.69      4.33 o 
  -2  17   1        1.73        3.83      4.32 o 
  -1  17   1      399.97      410.64     13.22 o 
   0  17   1      335.01      341.72     17.85 o 
   1  17   1      400.74      412.22     13.02 o 
   2  17   1      400.51      423.79     10.44 o 
   3  17   1      370.07      374.87      9.87 o 
   4  17   1       91.58       88.56     10.95 o 
   5  17   1       76.60       69.67      5.91 o 
   6  17   1       42.16       45.57      9.00 o 
   7  17   1      129.15      134.39      9.45 o 
  -6  18   1        1.70        4.27      4.83 o 
  -5  18   1      238.27      249.13     11.23 o 
  -4  18   1       29.82       27.58      5.15 o 
  -3  18   1      132.17      124.07      6.97 o 
  -2  18   1      223.53      210.56      8.25 o 
  -1  18   1      210.42      219.27     10.42 o 
   0  18   1        7.08       12.29      5.96 o 
   1  18   1       44.09       46.96      7.02 o 
   2  18   1       12.62       16.45      6.16 o 
   3  18   1      234.01      236.28      9.94 o 
   4  18   1       73.13       76.90      7.21 o 
   5  18   1       12.22       11.97      5.10 o 
   6  18   1        2.79       11.31      6.51 o 
  -5  19   1      192.69      183.01     17.73 o 
  -4  19   1       61.67       61.36      6.16 o 
  -3  19   1        0.07       -5.00      4.91 o 
  -2  19   1       78.67       84.61      8.28 o 
  -1  19   1      264.43      263.81     17.93 o 
   0  19   1      368.61      387.23     14.10 o 
   1  19   1      309.00      313.43     12.27 o 
   2  19   1      168.12      185.78     10.52 o 
   3  19   1       80.79       73.49     10.76 o 
   4  19   1       37.07       42.91      5.87 o 
  -2  20   1       19.84       15.08      6.76 o 
  -1  20   1       29.89       29.82      7.31 o 
   0  20   1      113.46      103.35      8.95 o 
   1  20   1       48.17       53.56      9.87 o 
 -14   0   2      202.31      188.79     14.91 o 
 -13   0   2      298.24      293.37     15.79 o 
 -12   0   2      899.26      954.26     29.07 o 
 -11   0   2     1624.48     1617.33     40.80 o 
 -10   0   2       29.80       17.22      5.82 o 
  -9   0   2        2.40        3.55      3.03 o 
  -8   0   2     1236.17     1296.59     20.61 o 
  -7   0   2     3314.51     3041.53     44.01 o 
  -6   0   2     4215.31     4326.59     51.30 o 
  -5   0   2     2518.40     2111.93     24.97 o 
  -4   0   2    22777.66    22501.61    312.46 o 
  -3   0   2      898.78      918.73     11.22 o 
  -2   0   2     3083.02     3177.96    169.94 o 
  -1   0   2     2538.02     2721.75     30.95 o 
   0   0   2       12.51       39.01      2.60 o 
   1   0   2       68.84      111.77      2.52 o 
   2   0   2       35.69       25.02      1.42 o 
   3   0   2      613.87      380.98      5.73 o 
   4   0   2     9406.07     9828.94    110.16 o 
   5   0   2     1398.98     1234.13     20.24 o 
   6   0   2      104.67      113.15      5.27 o 
   7   0   2     1071.76     1086.28     23.38 o 
   8   0   2      165.10      182.78     10.83 o 
   9   0   2      338.30      339.23      9.87 o 
  10   0   2     1134.68     1114.40     30.93 o 
  11   0   2      873.62      839.72     18.25 o 
  12   0   2      392.26      428.35     20.30 o 
  13   0   2       44.22       49.68      6.83 o 
 -14   1   2       80.98       78.32      5.99 o 
 -13   1   2        3.07        9.30      4.05 o 
 -12   1   2       28.92       36.48      3.56 o 
 -11   1   2        0.77        5.23      3.34 o 
 -10   1   2      255.78      264.20      5.90 o 
  -9   1   2      653.56      619.85      9.04 o 
  -8   1   2      182.83      203.13      3.38 o 
  -7   1   2      124.24      108.54      2.46 o 
  -6   1   2      101.51       97.10      2.34 o 
  -5   1   2      159.80      207.26      3.16 o 
  -4   1   2      985.04     1081.98      9.38 o 
  -3   1   2      684.40      653.55      8.11 o 
  -2   1   2     5110.12     5426.13     43.06 o 
  -1   1   2     2187.94     2362.58     20.93 o 
   0   1   2     1108.30     1175.43     10.90 o 
   1   1   2     1898.17     2015.49     18.24 o 
   2   1   2      401.31      450.93      4.55 o 
   3   1   2     1286.43     1368.18     11.82 o 
   4   1   2     3041.54     3597.96     29.36 o 
   5   1   2      697.24      792.84      9.22 o 
   6   1   2       11.93        3.75      1.21 o 
   7   1   2      150.52      131.20      4.66 o 
   8   1   2       33.22       23.02      2.86 o 
   9   1   2        7.99        7.42      2.75 o 
  10   1   2        9.57        9.26      3.01 o 
  11   1   2       22.63       26.30      3.78 o 
  12   1   2       67.35       91.10      5.22 o 
  13   1   2       44.70       60.99      5.03 o 
 -14   2   2      287.13      284.99     11.00 o 
 -13   2   2      641.13      652.80     13.18 o 
 -12   2   2      951.59      942.77     13.38 o 
 -11   2   2      617.14      634.25     12.04 o 
 -10   2   2      200.72      212.00      6.46 o 
  -9   2   2        4.04        8.02      2.10 o 
  -8   2   2     1754.63     1661.42     14.81 o 
  -7   2   2     3071.74     3066.12     28.21 o 
  -6   2   2     4870.32     4788.49     38.74 o 
  -5   2   2     9595.61     9382.93     81.24 o 
  -4   2   2     6609.98     6596.62     57.27 o 
  -3   2   2     4609.66     4742.43     37.84 o 
  -2   2   2      603.51      679.32      6.05 o 
  -1   2   2      205.14      246.43      3.11 o 
   0   2   2     5237.81     5446.32     52.88 o 
   1   2   2     2543.48     2323.07     23.39 o 
   2   2   2     4743.15     4642.16     37.32 o 
   3   2   2     8750.47     9453.14     85.24 o 
   4   2   2     4945.32     4868.72     39.33 o 
   5   2   2     1929.21     2023.42     17.28 o 
   6   2   2        9.11        9.69      1.84 o 
   7   2   2      148.77      146.86      4.55 o 
   8   2   2      852.00      828.92     17.44 o 
   9   2   2     1007.21      985.73     13.44 o 
  10   2   2     1262.28     1192.49     15.87 o 
  11   2   2     1033.06     1035.18     14.84 o 
  12   2   2      275.09      280.62      7.75 o 
  13   2   2        7.32        0.72      3.95 o 
 -14   3   2      122.52      120.20      6.87 o 
 -13   3   2       75.68       79.33      8.53 o 
 -12   3   2        0.21        1.83      3.70 o 
 -11   3   2        2.69        3.08      2.68 o 
 -10   3   2      415.90      408.63      7.32 o 
  -9   3   2     1824.74     1746.42     17.52 o 
  -8   3   2     1784.89     1835.12     18.00 o 
  -7   3   2     1602.24     1782.07     15.55 o 
  -6   3   2      120.66      123.43      2.38 o 
  -5   3   2      174.24      133.01      2.43 o 
  -4   3   2     4772.71     4963.53     43.47 o 
  -3   3   2     1110.83     1209.37     11.47 o 
  -2   3   2     1890.79     1968.89     17.51 o 
  -1   3   2    10320.06    10716.29     92.93 o 
   0   3   2      825.32     1023.62      8.89 o 
   1   3   2      324.90      384.05      4.43 o 
   2   3   2     1999.75     2039.51     17.06 o 
   3   3   2     3269.99     3458.49     28.24 o 
   4   3   2     5197.79     5717.63     46.04 o 
   5   3   2      502.51      505.93      5.47 o 
   6   3   2     1003.79     1112.16     11.78 o 
   7   3   2     1778.93     1799.12     20.59 o 
   8   3   2       14.64       18.64      2.91 o 
   9   3   2       96.57       92.39      5.36 o 
  10   3   2       94.58       91.90      4.64 o 
  11   3   2      113.17      109.65      5.21 o 
  12   3   2      164.48      162.24      6.32 o 
  13   3   2        5.35        6.48      4.12 o 
 -14   4   2      156.37      153.57      7.63 o 
 -13   4   2      448.48      468.59     11.04 o 
 -12   4   2      550.49      545.27     11.57 o 
 -11   4   2      348.96      349.37     10.46 o 
 -10   4   2     1183.84     1162.43     14.69 o 
  -9   4   2      194.90      207.59      5.45 o 
  -8   4   2       95.42       87.31      3.58 o 
  -7   4   2      528.26      518.70      5.73 o 
  -6   4   2      678.53      543.41      5.73 o 
  -5   4   2     3993.59     4131.62     33.50 o 
  -4   4   2     1140.64     1067.07     11.85 o 
  -3   4   2     3396.76     3365.99     29.99 o 
  -2   4   2     3288.71     3420.93     27.56 o 
  -1   4   2     2195.68     2252.47     18.50 o 
   0   4   2      167.55      153.25      2.24 o 
   1   4   2      721.64      563.52     12.55 o 
   2   4   2     2985.51     2686.51     22.17 o 
   3   4   2     8317.46     8337.06     66.37 o 
   4   4   2     4868.71     4779.00     38.82 o 
   5   4   2     1933.94     1842.17     16.09 o 
   6   4   2       93.86       95.89      4.89 o 
   7   4   2      286.52      296.93      6.08 o 
   8   4   2      710.87      724.67     10.61 o 
   9   4   2      735.95      668.71     10.37 o 
  10   4   2      749.48      712.77     11.24 o 
  11   4   2      591.45      590.66     10.50 o 
  12   4   2      330.68      332.78     10.96 o 
  13   4   2       14.67       13.27      5.03 o 
 -14   5   2        0.63        1.62      4.61 o 
 -13   5   2        0.14       -0.74      4.05 o 
 -12   5   2       44.95       44.68      5.31 o 
 -11   5   2       42.31       43.89      4.43 o 
 -10   5   2      923.22      973.59     15.44 o 
  -9   5   2      561.23      599.46      7.77 o 
  -8   5   2     2835.80     2941.22     24.97 o 
  -7   5   2     2226.91     2291.12     19.68 o 
  -6   5   2      138.50      123.38      3.52 o 
  -5   5   2      300.94      357.31      4.70 o 
  -4   5   2      378.03      379.23      5.34 o 
  -3   5   2      982.24      791.52      9.29 o 
  -2   5   2     3259.57     3228.83     26.18 o 
  -1   5   2      630.10      522.41      7.38 o 
   0   5   2     8875.85     9317.95     73.88 o 
   1   5   2     2661.03     2692.14     22.20 o 
   2   5   2       16.38       16.02      1.29 o 
   3   5   2      721.57      761.83      7.46 o 
   4   5   2       28.32       15.52      1.39 o 
   5   5   2     1548.61     1516.36     13.65 o 
   6   5   2     1370.31     1357.58     14.09 o 
   7   5   2     1559.96     1504.92     15.61 o 
   8   5   2     1451.80     1463.35     17.81 o 
   9   5   2      260.19      262.03      9.72 o 
  10   5   2       12.19       19.88      3.52 o 
  11   5   2      142.21      148.32      5.93 o 
  12   5   2       23.22       22.93      4.08 o 
 -14   6   2      228.51      225.45     12.19 o 
 -13   6   2      178.90      153.78      7.36 o 
 -12   6   2      489.98      479.79     10.85 o 
 -11   6   2     1174.32     1153.28     18.13 o 
 -10   6   2      652.30      639.91     11.78 o 
  -9   6   2       13.56       13.48      2.57 o 
  -8   6   2        0.92        4.56      1.73 o 
  -7   6   2      262.57      235.02      3.68 o 
  -6   6   2     1507.47     1499.28     13.38 o 
  -5   6   2      587.99      501.43      5.70 o 
  -4   6   2     2236.22     2058.67     19.24 o 
  -3   6   2      861.50      828.50      7.58 o 
  -2   6   2      760.39      766.63      7.98 o 
  -1   6   2     7924.26     8377.00     66.48 o 
   0   6   2     1980.70     2163.56     18.12 o 
   1   6   2     6487.38     6529.04     52.24 o 
   2   6   2     3856.45     3801.84     34.13 o 
   3   6   2     1803.15     1583.82     13.98 o 
   4   6   2      938.55      991.06      9.53 o 
   5   6   2        5.43        4.91      1.42 o 
   6   6   2       49.85       48.75      2.59 o 
   7   6   2     1271.95     1226.43     13.36 o 
   8   6   2      788.73      772.06     14.04 o 
   9   6   2      867.70      873.64     12.59 o 
  10   6   2      245.29      245.69      6.67 o 
  11   6   2      137.63      135.93      8.70 o 
  12   6   2       76.49       80.82      6.24 o 
 -14   7   2       55.30       51.56      7.51 o 
 -13   7   2       31.98       39.36      6.68 o 
 -12   7   2       46.89       50.36      6.53 o 
 -11   7   2      527.73      552.23     11.49 o 
 -10   7   2      230.73      226.39      7.10 o 
  -9   7   2     1543.54     1577.47     18.76 o 
  -8   7   2     2667.57     2641.60     25.28 o 
  -7   7   2     1450.44     1436.32     14.77 o 
  -6   7   2       97.77      127.67      2.66 o 
  -5   7   2      777.62      781.87      9.08 o 
  -4   7   2     1532.19     1553.67     13.48 o 
  -3   7   2     3143.48     3182.02     28.79 o 
  -2   7   2     2143.91     1889.31     17.76 o 
  -1   7   2     3245.50     3134.44     25.75 o 
   0   7   2    12341.40    12657.13    100.35 o 
   1   7   2     2445.77     2455.62     20.64 o 
   2   7   2      184.78      198.30      3.20 o 
   3   7   2      318.56      314.23      4.61 o 
   4   7   2      519.44      480.64      5.70 o 
   5   7   2      904.91      927.74     12.24 o 
   6   7   2     1325.79     1326.77     15.82 o 
   7   7   2      752.71      777.70     10.78 o 
   8   7   2     2250.79     2242.21     29.76 o 
   9   7   2        3.27        3.98      1.61 o 
  10   7   2       15.38       14.23      4.58 o 
  11   7   2      338.34      312.94     11.12 o 
  12   7   2      196.00      191.07      8.19 o 
 -13   8   2       55.67       50.68      7.14 o 
 -12   8   2      140.43      120.83      8.36 o 
 -11   8   2      415.34      395.79     17.22 o 
 -10   8   2       70.45       60.63      6.11 o 
  -9   8   2      385.69      374.04      8.79 o 
  -8   8   2      211.21      234.49      4.90 o 
  -7   8   2      186.50      197.94      4.25 o 
  -6   8   2      581.93      629.67      7.75 o 
  -5   8   2      437.00      442.12      6.49 o 
  -4   8   2      588.23      572.59      5.83 o 
  -3   8   2      715.17      772.44      8.42 o 
  -2   8   2      131.23      135.62      2.93 o 
  -1   8   2      177.76      193.19      3.50 o 
   0   8   2     5288.21     5333.30     43.13 o 
   1   8   2     1615.80     1638.44     14.41 o 
   2   8   2      860.30      885.71      9.33 o 
   3   8   2       91.78       71.09      2.30 o 
   4   8   2       17.05       14.09      1.84 o 
   5   8   2      134.89      133.39      3.56 o 
   6   8   2       64.63       71.57      3.47 o 
   7   8   2       19.84       23.93      2.50 o 
   8   8   2      542.45      492.61     12.78 o 
   9   8   2      158.63      146.37      6.16 o 
  10   8   2        1.01        1.68      3.96 o 
  11   8   2        7.47        5.04      4.45 o 
  12   8   2        4.61        7.31      5.90 o 
 -13   9   2        2.59       -0.31      5.93 o 
 -12   9   2       81.01       88.17      8.15 o 
 -11   9   2      254.92      285.67     11.09 o 
 -10   9   2      641.48      637.53     19.17 o 
  -9   9   2      875.69      906.64     15.05 o 
  -8   9   2     1067.61     1105.92     14.25 o 
  -7   9   2     1045.06     1024.74     16.57 o 
  -6   9   2      234.19      232.61      6.87 o 
  -5   9   2      466.11      464.00      8.37 o 
  -4   9   2     1761.89     1778.17     17.29 o 
  -3   9   2     2346.40     2332.57     21.98 o 
  -2   9   2     2295.80     2272.36     21.45 o 
  -1   9   2     2725.34     2806.46     26.00 o 
   0   9   2      721.92      620.59      6.49 o 
   1   9   2     1829.50     1880.36     16.46 o 
   2   9   2       31.27       35.37      2.02 o 
   3   9   2      178.98      201.34      5.28 o 
   4   9   2      518.30      514.42      7.64 o 
   5   9   2      810.04      798.53      8.63 o 
   6   9   2      636.05      663.19      8.65 o 
   7   9   2      819.52      854.54     10.56 o 
   8   9   2       74.68       83.29      4.39 o 
   9   9   2      148.77      141.65      6.85 o 
  10   9   2       75.66       63.83      6.84 o 
  11   9   2      107.60      102.08      8.12 o 
 -13  10   2       23.61       17.33      6.72 o 
 -12  10   2        7.20        0.10      8.19 o 
 -11  10   2        0.25       -1.46      5.10 o 
 -10  10   2        1.59        1.57      9.14 o 
  -9  10   2        3.94        3.06      3.64 o 
  -8  10   2       86.23       92.58      4.88 o 
  -7  10   2      104.39      109.44      5.33 o 
  -6  10   2        1.73        1.80      2.50 o 
  -5  10   2      379.17      378.00      6.96 o 
  -4  10   2      517.83      495.22      7.75 o 
  -3  10   2      808.51      861.09      9.60 o 
  -2  10   2      321.68      337.14      5.13 o 
  -1  10   2      105.77       83.08      3.10 o 
   0  10   2      134.01      121.46      2.69 o 
   1  10   2      165.77      199.67      4.21 o 
   2  10   2      171.13      157.43      3.56 o 
   3  10   2       29.22       28.18      2.12 o 
   4  10   2       45.58       40.91      2.29 o 
   5  10   2      106.49      100.64      3.49 o 
   6  10   2        2.63        4.88      2.28 o 
   7  10   2        1.37        4.62      2.86 o 
   8  10   2        7.01        3.55      3.58 o 
   9  10   2       21.20       21.82      5.59 o 
  10  10   2        3.44        6.15      5.48 o 
  11  10   2       18.09       22.51      6.42 o 
 -12  11   2      159.24      158.93     10.22 o 
 -11  11   2      277.20      269.77     11.14 o 
 -10  11   2      502.31      519.63     11.61 o 
  -9  11   2      579.23      596.19     17.66 o 
  -8  11   2      708.12      736.11     13.36 o 
  -7  11   2      964.24      987.38     16.61 o 
  -6  11   2      312.29      329.63     14.81 o 
  -5  11   2      249.42      233.21      8.07 o 
  -4  11   2      700.74      724.18     12.07 o 
  -3  11   2     1378.40     1375.83     14.23 o 
  -2  11   2     1789.70     1802.26     17.85 o 
  -1  11   2     2358.47     2323.61     22.31 o 
   0  11   2     1467.84     1370.12     14.18 o 
   1  11   2     1211.72     1245.15     11.79 o 
   2  11   2      123.61      113.57      3.03 o 
   3  11   2      212.78      208.28      4.41 o 
   4  11   2      573.75      585.06      7.94 o 
   5  11   2      661.11      673.71      8.85 o 
   6  11   2      726.02      775.39     11.29 o 
   7  11   2     1071.75     1075.24     22.54 o 
   8  11   2      362.78      375.55     11.81 o 
   9  11   2      211.35      212.22     13.18 o 
  10  11   2        1.92       -3.45      5.47 o 
 -12  12   2       15.65        8.65      6.39 o 
 -11  12   2      141.20      141.59     13.35 o 
 -10  12   2       29.02       30.28      5.48 o 
  -9  12   2       10.68       12.29      4.25 o 
  -8  12   2       40.05       37.11      4.74 o 
  -7  12   2       23.80       24.15      3.36 o 
  -6  12   2       76.79       84.45      6.40 o 
  -5  12   2      104.65      100.51      4.37 o 
  -4  12   2        5.15       -1.66      2.54 o 
  -3  12   2        5.42        1.73      2.32 o 
  -2  12   2      255.22      252.37      4.76 o 
  -1  12   2      104.57      115.08      7.63 o 
   0  12   2      655.14      659.59      8.32 o 
   1  12   2        0.39        0.30      2.25 o 
   2  12   2       25.62       22.75      2.71 o 
   3  12   2       35.40       39.23      2.68 o 
   4  12   2      176.55      194.63      5.30 o 
   5  12   2       68.50       70.48      3.69 o 
   6  12   2        4.46        1.62      2.59 o 
   7  12   2        2.42        4.80      3.73 o 
   8  12   2      100.05       97.09      7.44 o 
   9  12   2        1.49       -3.68      5.34 o 
  10  12   2        0.17       -5.68      5.64 o 
 -11  13   2      263.18      260.84     13.66 o 
 -10  13   2      211.20      238.66      8.94 o 
  -9  13   2      342.97      363.32     12.61 o 
  -8  13   2      316.06      327.10      9.39 o 
  -7  13   2      404.69      431.55      8.51 o 
  -6  13   2      124.74      104.02     12.51 o 
  -5  13   2      215.58      230.29      7.38 o 
  -4  13   2      358.77      364.64      7.43 o 
  -3  13   2      498.63      523.79     22.57 o 
  -2  13   2      824.35      871.22     11.76 o 
  -1  13   2     1096.82     1140.86     16.66 o 
   0  13   2     1381.71     1454.85     17.53 o 
   1  13   2      379.34      395.05      7.42 o 
   2  13   2       51.93       47.57      4.03 o 
   3  13   2        1.64        3.92      2.68 o 
   4  13   2      996.75      997.48     13.36 o 
   5  13   2      806.31      834.65     10.69 o 
   6  13   2      998.96     1050.09     16.87 o 
   7  13   2      654.06      641.91     15.52 o 
   8  13   2      560.13      590.35     15.57 o 
   9  13   2       18.74       27.86      6.68 o 
 -10  14   2       30.21       35.38      5.68 o 
  -9  14   2        6.21        4.62      4.70 o 
  -8  14   2      150.67      152.82     11.81 o 
  -7  14   2      173.70      169.39      8.99 o 
  -6  14   2      339.42      355.59      7.90 o 
  -5  14   2      421.97      451.99      8.79 o 
  -4  14   2      279.47      281.65      7.92 o 
  -3  14   2      461.32      467.08      9.97 o 
  -2  14   2       64.29       60.16      4.64 o 
  -1  14   2      119.85      115.95      7.02 o 
   0  14   2      144.28      137.21      5.18 o 
   1  14   2      278.98      284.52      6.53 o 
   2  14   2      350.39      347.43      8.46 o 
   3  14   2      304.98      304.36      6.92 o 
   4  14   2      148.16      152.32      5.46 o 
   5  14   2      391.34      403.30      9.61 o 
   6  14   2       24.52       36.12      6.00 o 
   7  14   2       12.17       11.73      5.88 o 
   8  14   2       43.66       41.64      9.33 o 
   9  14   2       22.03       19.27      7.06 o 
 -10  15   2      161.61      163.23      9.82 o 
  -9  15   2       65.84       75.64      6.47 o 
  -8  15   2      175.12      178.16      7.84 o 
  -7  15   2       94.27       87.60      5.91 o 
  -6  15   2       95.12       90.33      5.92 o 
  -5  15   2       78.61       62.24      5.26 o 
  -4  15   2       12.86       16.92      4.24 o 
  -3  15   2      194.42      224.14      7.89 o 
  -2  15   2      405.84      410.85      9.56 o 
  -1  15   2      333.07      339.55     13.86 o 
   0  15   2      407.99      422.28     11.96 o 
   1  15   2       68.43       65.74      4.06 o 
   2  15   2        0.09       -3.74      2.83 o 
   3  15   2      173.98      173.63      5.82 o 
   4  15   2      202.67      189.63      7.20 o 
   5  15   2      596.07      626.16     15.43 o 
   6  15   2      547.72      583.34     15.54 o 
   7  15   2      215.79      234.71     10.34 o 
   8  15   2       55.48       57.11      7.38 o 
  -9  16   2        2.43        1.01      6.34 o 
  -8  16   2      126.82      127.77     11.73 o 
  -7  16   2      200.27      204.17      8.25 o 
  -6  16   2       51.90       56.90      5.66 o 
  -5  16   2      201.48      212.95      8.74 o 
  -4  16   2      356.25      357.16      9.73 o 
  -3  16   2      346.10      354.82      9.48 o 
  -2  16   2      111.00       94.61      5.97 o 
  -1  16   2        5.84        3.92      3.82 o 
   0  16   2      116.47      114.74      8.41 o 
   1  16   2      271.86      278.66      8.25 o 
   2  16   2      145.13      147.65      5.79 o 
   3  16   2      273.63      283.05      8.67 o 
   4  16   2       74.05       69.51      5.68 o 
   5  16   2      355.92      335.88     11.70 o 
   6  16   2        2.84        5.62      6.02 o 
   7  16   2       28.34       30.03      6.74 o 
  -8  17   2      186.36      197.60     12.83 o 
  -7  17   2       62.40       70.97      6.29 o 
  -6  17   2       95.34       86.21      6.52 o 
  -5  17   2       53.86       63.54      5.89 o 
  -4  17   2        3.91        5.54      4.44 o 
  -3  17   2      299.41      295.21      9.13 o 
  -2  17   2      315.99      318.15     35.88 o 
  -1  17   2      439.06      441.58     10.69 o 
   0  17   2      178.66      174.29      7.34 o 
   1  17   2       15.51        4.69      4.42 o 
   2  17   2        2.61        3.15      4.20 o 
   3  17   2      302.85      296.69      9.18 o 
   4  17   2       69.35       80.05      6.18 o 
   5  17   2      163.48      160.78      9.52 o 
   6  17   2      103.73      102.20      8.93 o 
  -6  18   2       75.38       86.66      6.88 o 
  -5  18   2      177.25      183.96      8.08 o 
  -4  18   2      522.23      525.08     20.44 o 
  -3  18   2      113.74      103.54      6.68 o 
  -2  18   2       23.70       24.24      6.24 o 
  -1  18   2       35.72       39.70      5.15 o 
   0  18   2      254.88      249.79      8.58 o 
   1  18   2      351.93      345.37     12.43 o 
   2  18   2      157.96      148.57     13.16 o 
   3  18   2       66.45       68.94      7.63 o 
   4  18   2      246.64      245.21      9.05 o 
   5  18   2        1.22       -1.14      6.16 o 
  -5  19   2        0.01        0.32      5.04 o 
  -4  19   2       11.02       13.87      5.29 o 
  -3  19   2       11.81       10.46      6.59 o 
  -2  19   2      109.82       94.74      6.59 o 
  -1  19   2      185.98      172.89      7.98 o 
   0  19   2       57.34       50.87      7.41 o 
   1  19   2       67.11       75.83      8.38 o 
   2  19   2        0.03        2.72      7.36 o 
   3  19   2       18.13       14.68     10.65 o 
 -15   1   3       15.50       12.90      6.48 o 
 -14   1   3      201.80      203.57     10.37 o 
 -13   1   3      533.77      582.09     15.76 o 
 -12   1   3     1240.98     1269.22     19.38 o 
 -11   1   3      665.16      675.16     14.27 o 
 -10   1   3     1275.08     1262.82     18.24 o 
  -9   1   3     2371.35     2328.43     22.30 o 
  -8   1   3       28.95       36.59      1.98 o 
  -7   1   3       14.13        6.72      1.32 o 
  -6   1   3     2602.51     2681.64     24.46 o 
  -5   1   3    14533.33    15189.91    146.99 o 
  -4   1   3    17561.42    17940.23    160.98 o 
  -3   1   3     7310.30     7193.54     57.14 o 
  -2   1   3     5071.86     5148.83     45.08 o 
  -1   1   3     4961.91     4964.79     43.57 o 
   0   1   3      657.38      707.88      6.64 o 
   1   1   3      161.03      129.56      2.24 o 
   2   1   3     3883.27     3940.89     39.29 o 
   3   1   3     6975.24     7082.94     56.71 o 
   4   1   3     4082.82     3973.11     32.64 o 
   5   1   3      984.71      952.33      9.17 o 
   6   1   3        7.22        6.54      2.29 o 
   7   1   3       77.21       70.03      3.67 o 
   8   1   3        2.22        2.15      2.66 o 
   9   1   3      298.03      303.78      7.01 o 
  10   1   3      979.43      952.49     13.98 o 
  11   1   3     1161.23     1160.30     16.43 o 
  12   1   3      512.40      499.16     14.93 o 
 -15   2   3      122.70      112.79     10.27 o 
 -14   2   3       25.83       30.37     10.45 o 
 -13   2   3      508.74      539.37     11.82 o 
 -12   2   3        0.04       -0.82      3.47 o 
 -11   2   3      431.61      398.02      7.58 o 
 -10   2   3      368.72      375.47      6.98 o 
  -9   2   3      347.55      356.91      4.92 o 
  -8   2   3     1127.37     1155.50     10.98 o 
  -7   2   3      210.23      170.75      3.25 o 
  -6   2   3       44.28       95.37      2.33 o 
  -5   2   3      551.30      616.05      6.71 o 
  -4   2   3     5098.75     5918.06     57.59 o 
  -3   2   3     1133.39     1185.15     11.26 o 
  -2   2   3     1316.22     1251.16     11.80 o 
  -1   2   3        1.68        1.61      0.86 o 
   0   2   3      538.11      589.47      5.78 o 
   1   2   3      370.77      394.39      4.79 o 
   2   2   3     2100.17     2348.58     19.69 o 
   3   2   3       11.97       18.16      1.44 o 
   4   2   3      339.94      354.53      5.92 o 
   5   2   3        2.11        7.97      1.27 o 
   6   2   3       90.68       92.45      2.94 o 
   7   2   3       20.36       17.84      2.78 o 
   8   2   3       69.86       49.08      3.64 o 
   9   2   3      299.49      261.18      6.59 o 
  10   2   3       15.76       19.76      3.54 o 
  11   2   3       40.17       51.89      4.57 o 
  12   2   3        1.19        2.37      3.90 o 
 -14   3   3       38.88       46.81      5.36 o 
 -13   3   3      433.70      435.02     10.53 o 
 -12   3   3      407.40      408.61      9.87 o 
 -11   3   3     1204.89     1180.30     18.10 o 
 -10   3   3      109.82      112.76      5.16 o 
  -9   3   3      194.53      202.08      4.25 o 
  -8   3   3      569.67      510.35      5.92 o 
  -7   3   3      188.60      194.78      3.39 o 
  -6   3   3      584.13      471.43      6.88 o 
  -5   3   3     5344.08     5408.65     47.71 o 
  -4   3   3    11654.08    11856.53     95.26 o 
  -3   3   3     7831.66     7565.38     60.15 o 
  -2   3   3      492.60      421.97      4.39 o 
  -1   3   3      271.85      276.86      3.32 o 
   0   3   3        0.39        0.53      1.15 o 
   1   3   3      794.13      755.75      7.93 o 
   2   3   3     4461.60     4523.33     36.69 o 
   3   3   3    10834.84    10875.09     86.36 o 
   4   3   3     8565.23     8745.95     69.91 o 
   5   3   3     1541.14     1523.66     13.76 o 
   6   3   3      488.95      518.24      6.92 o 
   7   3   3       25.04       22.14      2.90 o 
   8   3   3        0.86       -1.64      2.65 o 
   9   3   3      249.53      234.83      6.29 o 
  10   3   3      824.94      807.19     12.55 o 
  11   3   3     1026.87      989.45     22.67 o 
  12   3   3      666.76      667.36     11.96 o 
 -14   4   3       54.49       50.52      5.52 o 
 -13   4   3       16.46       17.92      4.35 o 
 -12   4   3       24.68       27.50      7.14 o 
 -11   4   3       41.66       51.35      4.36 o 
 -10   4   3        4.50        1.63      2.94 o 
  -9   4   3      373.08      384.19      5.84 o 
  -8   4   3     1448.37     1475.76     13.54 o 
  -7   4   3      925.82      906.77      9.48 o 
  -6   4   3       49.42       44.72      1.60 o 
  -5   4   3      446.68      573.10      7.45 o 
  -4   4   3      795.63      895.47      9.23 o 
  -3   4   3     2998.67     3245.13     29.19 o 
  -2   4   3      327.41      241.71      3.25 o 
  -1   4   3     6167.22     6231.13     49.78 o 
   0   4   3      958.06      794.13      7.49 o 
   1   4   3     1051.99     1092.58      9.92 o 
   2   4   3       26.52       47.26      1.74 o 
   3   4   3     1148.88     1290.71     11.76 o 
   4   4   3        2.35       12.29      2.88 o 
   5   4   3       49.92       60.67      2.24 o 
   6   4   3      382.85      356.94      5.61 o 
   7   4   3      632.09      600.67     17.17 o 
   8   4   3      167.56      173.50      5.54 o 
   9   4   3      433.73      427.42      8.32 o 
  10   4   3      154.27      151.82      5.83 o 
  11   4   3        7.66       10.17      3.73 o 
  12   4   3       15.69       15.45      4.27 o 
 -14   5   3      108.01      124.29      7.16 o 
 -13   5   3      120.23      120.01      6.65 o 
 -12   5   3      482.90      445.61     10.25 o 
 -11   5   3      823.27      818.82     16.44 o 
 -10   5   3     1658.54     1624.97     19.36 o 
  -9   5   3      107.88      105.35      4.17 o 
  -8   5   3      284.43      321.10      5.20 o 
  -7   5   3       11.25       12.70      1.36 o 
  -6   5   3     1073.59     1099.26     11.44 o 
  -5   5   3      342.71      275.14      7.74 o 
  -4   5   3     1940.48     1852.36     17.52 o 
  -3   5   3     4943.62     5147.10     45.55 o 
  -2   5   3     2452.38     2636.51     21.81 o 
  -1   5   3      650.62      799.06      7.55 o 
   0   5   3     1273.26     1325.53     11.73 o 
   1   5   3     1407.47     1264.03     11.37 o 
   2   5   3     3345.15     3426.74     28.33 o 
   3   5   3     4594.29     4874.31     39.77 o 
   4   5   3     2162.08     2058.98     17.99 o 
   5   5   3     2538.70     2509.75     21.67 o 
   6   5   3     1062.94     1024.83     13.88 o 
   7   5   3       47.85       46.21      3.42 o 
   8   5   3      442.40      383.93      9.78 o 
   9   5   3       67.55       71.42      6.53 o 
  10   5   3      382.86      384.09      8.40 o 
  11   5   3      360.62      368.75      8.59 o 
  12   5   3      105.40       91.55      5.62 o 
 -14   6   3      240.04      234.70     10.93 o 
 -13   6   3       42.63       44.20      5.20 o 
 -12   6   3        0.08        1.05      3.73 o 
 -11   6   3        5.14        6.32      3.50 o 
 -10   6   3     1055.26     1079.44     14.23 o 
  -9   6   3       24.65       31.79      3.25 o 
  -8   6   3     1463.47     1467.89     15.21 o 
  -7   6   3     3572.56     3637.60     37.19 o 
  -6   6   3     2066.71     2142.64     20.48 o 
  -5   6   3      211.10      199.56      3.61 o 
  -4   6   3       91.07      112.15      2.84 o 
  -3   6   3      533.62      521.83      7.70 o 
  -2   6   3     5007.51     5392.32     43.40 o 
  -1   6   3      831.12      759.62      7.34 o 
   0   6   3    11270.16    11796.96     93.47 o 
   1   6   3     2879.37     2796.30     23.41 o 
   2   6   3     1945.62     1963.35     20.91 o 
   3   6   3      151.96      141.15      3.06 o 
   4   6   3       46.87       46.93      2.08 o 
   5   6   3      660.60      626.84      7.10 o 
   6   6   3      953.48      926.74     13.71 o 
   7   6   3      651.87      686.28     10.37 o 
   8   6   3     1422.89     1373.24     17.43 o 
   9   6   3      331.07      329.12      7.47 o 
  10   6   3      236.37      219.39      6.82 o 
  11   6   3       34.93       37.62      4.40 o 
 -14   7   3       26.50       24.88      6.51 o 
 -13   7   3      159.64      140.88     17.31 o 
 -12   7   3      687.09      659.95     16.48 o 
 -11   7   3     1206.28     1229.26     24.05 o 
 -10   7   3      524.99      519.18      8.93 o 
  -9   7   3       44.34       48.01      3.37 o 
  -8   7   3      305.58      265.99      5.00 o 
  -7   7   3       17.83       22.66      2.08 o 
  -6   7   3      311.31      326.51      5.64 o 
  -5   7   3      268.01      220.43      3.92 o 
  -4   7   3      318.86      277.74      4.19 o 
  -3   7   3      741.25      776.90      7.41 o 
  -2   7   3        3.05        7.19      1.01 o 
  -1   7   3     3059.46     3287.85     27.18 o 
   0   7   3      407.49      482.18      5.40 o 
   1   7   3      512.36      517.13      5.77 o 
   2   7   3       93.67       62.55      2.96 o 
   3   7   3        5.73        8.47      2.84 o 
   4   7   3      486.04      468.20      5.83 o 
   5   7   3      230.26      203.44      4.65 o 
   6   7   3       26.43       27.65      2.51 o 
   7   7   3       29.60       28.91      3.27 o 
   8   7   3       18.90       14.95      3.24 o 
   9   7   3       97.52       97.11      4.89 o 
  10   7   3        1.67       -2.91      3.43 o 
  11   7   3        2.39        3.50      5.07 o 
 -13   8   3        2.45        5.32      5.57 o 
 -12   8   3        8.97        8.89      5.40 o 
 -11   8   3       27.29       28.44      5.95 o 
 -10   8   3      457.08      450.07     12.93 o 
  -9   8   3     1454.79     1449.36     20.94 o 
  -8   8   3     1454.79     1482.90     17.71 o 
  -7   8   3     3502.20     3522.94     32.89 o 
  -6   8   3     2247.53     2233.22     24.15 o 
  -5   8   3      149.76      155.40      3.28 o 
  -4   8   3       28.71       21.18      2.07 o 
  -3   8   3       22.73        7.11      1.28 o 
  -2   8   3     1535.46     1550.97     13.65 o 
  -1   8   3     3010.71     2688.01     22.63 o 
   0   8   3     4883.36     4789.72     39.11 o 
   1   8   3     1064.59      968.35      9.42 o 
   2   8   3      470.87      441.05      5.46 o 
   3   8   3       33.15       44.60      2.13 o 
   4   8   3       13.57       18.36      1.89 o 
   5   8   3      168.81      165.56      4.02 o 
   6   8   3      152.01      157.45      4.44 o 
   7   8   3      785.65      815.93     10.40 o 
   8   8   3     1070.49     1062.48     14.57 o 
   9   8   3       15.78       16.49      3.75 o 
  10   8   3       13.61       16.34      3.88 o 
  11   8   3        0.27       -5.77      4.52 o 
 -13   9   3       19.74       22.09      6.42 o 
 -12   9   3      243.83      255.65     11.08 o 
 -11   9   3      447.75      419.04     12.89 o 
 -10   9   3        5.49        6.65      3.79 o 
  -9   9   3      357.36      366.24      9.16 o 
  -8   9   3      609.01      666.80     10.11 o 
  -7   9   3      210.70      242.84      5.78 o 
  -6   9   3       10.14       11.85      3.24 o 
  -5   9   3      149.09      131.14      4.20 o 
  -4   9   3      536.11      579.68      8.55 o 
  -3   9   3      446.50      436.37      5.77 o 
  -2   9   3       28.61       16.13      2.13 o 
  -1   9   3      192.99      225.71      3.43 o 
   0   9   3      276.39      262.82      3.91 o 
   1   9   3       80.18       82.06      2.94 o 
   2   9   3        3.11        2.62      1.51 o 
   3   9   3      165.11      169.95      3.95 o 
   4   9   3      332.59      364.82      5.82 o 
   5   9   3      319.83      320.20      5.92 o 
   6   9   3       36.56       37.90      2.87 o 
   7   9   3        0.00        3.62      2.56 o 
   8   9   3        1.78        6.56      3.18 o 
   9   9   3      215.16      182.70     14.73 o 
  10   9   3        0.54       -4.90      5.42 o 
  11   9   3        8.21        7.57      6.07 o 
 -13  10   3      208.15      222.73     11.46 o 
 -12  10   3        0.55        4.66      5.89 o 
 -11  10   3       32.91       41.58      7.21 o 
 -10  10   3       26.11       18.67      4.30 o 
  -9  10   3     2219.92     2232.39     30.25 o 
  -8  10   3     1754.21     1775.17     23.27 o 
  -7  10   3     1454.87     1506.96     18.33 o 
  -6  10   3     2680.30     2745.54     34.42 o 
  -5  10   3      341.20      323.37      6.32 o 
  -4  10   3        0.28        1.73      2.13 o 
  -3  10   3       32.58       34.05      2.01 o 
  -2  10   3      291.59      259.89      5.13 o 
  -1  10   3     8158.22     8438.95     74.41 o 
   0  10   3     1586.86     1605.59     14.56 o 
   1  10   3     2680.29     2714.56     23.34 o 
   2  10   3      740.84      689.29      7.68 o 
   3  10   3       74.96       63.66      2.83 o 
   4  10   3       60.84       63.81      2.71 o 
   5  10   3       38.20       39.70      2.51 o 
   6  10   3      379.73      408.64      9.36 o 
   7  10   3     1889.05     1877.14     22.16 o 
   8  10   3      641.03      664.86     16.00 o 
   9  10   3      403.53      396.03     12.78 o 
  10  10   3       22.41       18.94      6.97 o 
 -12  11   3        0.02       -3.43      5.77 o 
 -11  11   3       55.15       48.14     10.44 o 
 -10  11   3        2.73        3.03      4.18 o 
  -9  11   3        0.43       -1.46      3.80 o 
  -8  11   3      104.54      114.78      5.00 o 
  -7  11   3      264.34      260.77     10.59 o 
  -6  11   3      119.30      125.86      4.77 o 
  -5  11   3        0.13        1.49      2.33 o 
  -4  11   3        1.10       -2.86      2.19 o 
  -3  11   3       14.07       20.51      3.59 o 
  -2  11   3      165.87      171.03      4.03 o 
  -1  11   3      577.50      602.00     10.77 o 
   0  11   3       23.84       18.49      2.08 o 
   1  11   3       31.41       35.98      3.15 o 
   2  11   3      129.88      133.97      3.41 o 
   3  11   3       59.44       46.16      2.45 o 
   4  11   3      164.52      160.12      4.00 o 
   5  11   3       69.51       80.42      3.53 o 
   6  11   3        0.14       -1.92      4.19 o 
   7  11   3        1.49        1.43      2.91 o 
   8  11   3      212.80      210.91     10.72 o 
   9  11   3        0.93       -1.51      5.42 o 
  10  11   3       42.02       31.79      6.70 o 
 -12  12   3       11.02        7.54      8.70 o 
 -11  12   3       68.91       63.27      7.46 o 
 -10  12   3       85.17       84.14      6.19 o 
  -9  12   3      245.60      247.55     15.42 o 
  -8  12   3     1270.99     1300.39     17.15 o 
  -7  12   3      525.66      514.55     28.63 o 
  -6  12   3       92.17      101.35      5.12 o 
  -5  12   3      350.54      370.69      7.30 o 
  -4  12   3       58.33       61.18      4.53 o 
  -3  12   3      231.71      239.56      6.60 o 
  -2  12   3     1116.23     1048.23     15.51 o 
  -1  12   3     1567.78     1547.09     16.07 o 
   0  12   3     2995.59     2911.43     27.75 o 
   1  12   3     1900.13     1945.87     19.52 o 
   2  12   3      171.01      177.65      5.85 o 
   3  12   3       42.38       49.16      3.43 o 
   4  12   3       94.86       86.15      3.64 o 
   5  12   3      326.36      331.22      7.01 o 
   6  12   3     1257.65     1239.30     58.90 o 
   7  12   3      937.54      967.55     25.17 o 
   8  12   3      744.89      778.21     23.60 o 
   9  12   3      550.85      591.20     16.07 o 
 -11  13   3       33.47       38.75      7.15 o 
 -10  13   3        0.38       -0.50      4.44 o 
  -9  13   3        3.45        0.18      6.26 o 
  -8  13   3      313.88      322.88     10.07 o 
  -7  13   3       17.35       23.02      3.62 o 
  -6  13   3       27.11       27.67      3.41 o 
  -5  13   3      189.18      165.71      6.66 o 
  -4  13   3      178.78      185.62      5.53 o 
  -3  13   3       42.66       39.32      3.22 o 
  -2  13   3       11.58        7.62      2.92 o 
  -1  13   3      115.97      109.71      6.81 o 
   0  13   3      666.24      660.17     10.01 o 
   1  13   3       69.28       66.21      4.52 o 
   2  13   3       94.71       93.37      4.28 o 
   3  13   3        4.31        2.49      2.84 o 
   4  13   3       41.74       30.31      7.71 o 
   5  13   3      125.20      130.48     10.16 o 
   6  13   3        4.00        3.90      3.36 o 
   7  13   3       37.75       32.63      9.87 o 
   8  13   3        2.63        7.78      6.23 o 
   9  13   3        2.71        7.01      6.01 o 
 -11  14   3        5.90        0.09      6.00 o 
 -10  14   3       75.00       76.28      6.45 o 
  -9  14   3       69.47       84.07      9.41 o 
  -8  14   3      565.93      566.70     13.46 o 
  -7  14   3      756.70      798.85     14.80 o 
  -6  14   3        9.03       16.54      3.50 o 
  -5  14   3      202.45      181.33      5.95 o 
  -4  14   3      185.53      182.06      7.49 o 
  -3  14   3       70.58       68.62      7.83 o 
  -2  14   3      393.12      392.37     11.49 o 
  -1  14   3      453.56      451.19     11.36 o 
   0  14   3     2580.32     2560.20     28.50 o 
   1  14   3     1125.90     1162.67     15.23 o 
   2  14   3      300.12      305.32      7.06 o 
   3  14   3        0.48        2.27      2.98 o 
   4  14   3       23.55       25.85      4.10 o 
   5  14   3      316.34      313.23     13.32 o 
   6  14   3      662.81      684.10     16.36 o 
   7  14   3      531.32      548.17     21.74 o 
   8  14   3      619.64      616.81     22.95 o 
 -10  15   3       39.13       41.46      6.14 o 
  -9  15   3        0.58       -5.94      4.75 o 
  -8  15   3       51.03       50.85      5.79 o 
  -7  15   3      105.80       92.20      9.88 o 
  -6  15   3       75.70       73.83      5.75 o 
  -5  15   3      472.74      477.57     19.54 o 
  -4  15   3      564.30      554.39     19.09 o 
  -3  15   3      618.85      628.74     12.53 o 
  -2  15   3      274.56      284.34      9.59 o 
  -1  15   3       59.87       61.60      5.02 o 
   0  15   3       55.11       57.97      4.92 o 
   1  15   3       38.39       46.04      3.92 o 
   2  15   3        7.44        4.63      3.24 o 
   3  15   3      497.93      500.53     10.81 o 
   4  15   3      110.28      127.27      5.50 o 
   5  15   3      504.17      481.66     13.56 o 
   6  15   3       87.92       87.73      7.84 o 
   7  15   3        9.61        6.48      5.95 o 
  -9  16   3      186.17      184.77     10.58 o 
  -8  16   3      174.70      172.41     10.23 o 
  -7  16   3      162.45      156.70      8.75 o 
  -6  16   3      210.30      211.06      8.50 o 
  -5  16   3       23.60       20.27      4.71 o 
  -4  16   3        4.41        5.71      4.25 o 
  -3  16   3       34.53       30.63      6.02 o 
  -2  16   3      120.26      122.09      6.51 o 
  -1  16   3      234.91      227.94      7.92 o 
   0  16   3      152.80      142.19      9.63 o 
   1  16   3      132.57      136.08      6.78 o 
   2  16   3      101.69       83.77      6.22 o 
   3  16   3        1.37       -1.12      3.90 o 
   4  16   3       48.26       51.29      5.43 o 
   5  16   3       41.41       44.55      6.97 o 
   6  16   3       85.85       72.16      7.62 o 
  -8  17   3        4.17        6.87      6.75 o 
  -7  17   3      125.13      117.91     13.61 o 
  -6  17   3       64.43       67.01      6.20 o 
  -5  17   3       22.64       22.98      5.02 o 
  -4  17   3      553.14      532.88     12.08 o 
  -3  17   3      539.22      543.51     15.05 o 
  -2  17   3      126.84      122.96     12.36 o 
  -1  17   3       46.65       49.82      5.20 o 
   0  17   3        0.58        1.35      4.21 o 
   1  17   3       59.05       61.40      5.60 o 
   2  17   3       20.77       20.11      4.47 o 
   3  17   3       11.29        6.89      5.59 o 
   4  17   3      220.19      223.29      8.69 o 
   5  17   3       85.42       78.18      7.78 o 
  -6  18   3      127.76      119.14     11.48 o 
  -5  18   3        0.32       -5.91      4.88 o 
  -4  18   3       25.73       22.11      5.39 o 
  -3  18   3        5.73       12.45      4.77 o 
  -2  18   3       53.82       45.13      5.48 o 
  -1  18   3      133.52      140.94      9.14 o 
   0  18   3       20.97       21.24      4.85 o 
   1  18   3       41.34       39.15      5.46 o 
   2  18   3       40.97       43.35      7.03 o 
   3  18   3       34.62       41.57      7.29 o 
   4  18   3       14.30       17.78      6.66 o 
  -4  19   3      261.61      261.80     12.20 o 
  -3  19   3      240.39      243.53      9.31 o 
  -2  19   3      161.67      171.21      8.17 o 
  -1  19   3        0.73       -2.55      4.73 o 
   0  19   3        0.37       -2.86      4.77 o 
   1  19   3       17.31       20.34      6.96 o 
   2  19   3      150.72      141.03      9.75 o 
 -15   0   4      105.30      140.40     14.26 o 
 -14   0   4      107.39       91.90     11.29 o 
 -13   0   4      330.34      342.64     16.96 o 
 -12   0   4     3635.92     3707.28     56.65 o 
 -11   0   4     5814.42     5871.86    160.84 o 
 -10   0   4      584.66      604.62     22.24 o 
  -9   0   4     2187.59     2224.71     27.83 o 
  -8   0   4     2511.72     2621.82     48.89 o 
  -7   0   4        2.10        6.05      1.73 o 
  -6   0   4       53.20       45.20      2.42 o 
  -5   0   4     5714.48     5731.27     65.22 o 
  -4   0   4    17883.57    18934.06    295.26 o 
  -3   0   4    16656.20    16768.62    186.89 o 
  -2   0   4     3126.90     2712.92     34.43 o 
  -1   0   4     3083.23     3063.98     35.67 o 
   0   0   4      233.93      220.78      8.17 o 
   1   0   4     3666.87     4107.64     47.51 o 
   2   0   4      832.57      770.13     10.86 o 
   3   0   4    10508.85    11270.66    154.23 o 
   4   0   4      678.76      672.28     10.11 o 
   5   0   4     2602.24     2715.36     41.66 o 
   6   0   4     1056.86     1100.34     23.10 o 
   7   0   4      179.44      175.18      7.81 o 
   8   0   4        7.51        0.98      4.25 o 
   9   0   4       29.30       28.90      5.24 o 
  10   0   4      247.50      258.74     14.10 o 
  11   0   4      479.91      475.13     14.17 o 
 -15   1   4      224.29      230.85     12.27 o 
 -14   1   4       10.07        7.75      5.93 o 
 -13   1   4      142.86      158.05      7.20 o 
 -12   1   4       53.31       65.28      4.94 o 
 -11   1   4      274.05      307.13      8.62 o 
 -10   1   4      133.25      136.04      5.74 o 
  -9   1   4        2.79        1.60      1.60 o 
  -8   1   4      233.24      223.81      5.00 o 
  -7   1   4      266.44      347.71      4.91 o 
  -6   1   4     1471.26     1611.05     14.17 o 
  -5   1   4     1029.54     1212.09     11.99 o 
  -4   1   4       51.66       59.62      4.71 o 
  -3   1   4     1334.22     1535.26     14.56 o 
  -2   1   4        3.04        2.20      0.97 o 
  -1   1   4     2897.25     3153.90     25.94 o 
   0   1   4       18.63       49.91      2.22 o 
   1   1   4       23.90       18.94      1.33 o 
   2   1   4      379.73      383.66      5.22 o 
   3   1   4      162.94      202.55      3.84 o 
   4   1   4      387.61      379.70      4.91 o 
   5   1   4      245.20      253.84      4.02 o 
   6   1   4       52.26       48.70      3.39 o 
   7   1   4      312.95      303.66      6.87 o 
   8   1   4      303.81      258.84      6.55 o 
   9   1   4       61.06       47.95      4.07 o 
  10   1   4        8.37        9.69      3.64 o 
  11   1   4        0.52        3.07      3.74 o 
 -15   2   4       97.76       95.11      8.78 o 
 -14   2   4        3.37        0.03      5.59 o 
 -13   2   4      133.72      143.45      8.89 o 
 -12   2   4     1058.30      996.13     49.49 o 
 -11   2   4     2341.15     2268.35     49.69 o 
 -10   2   4     1275.17     1235.63     18.46 o 
  -9   2   4      857.96      825.42      8.73 o 
  -8   2   4     1396.39     1377.84     12.77 o 
  -7   2   4      763.23      713.25      7.29 o 
  -6   2   4       32.88       52.34      1.81 o 
  -5   2   4      704.39      696.14      9.05 o 
  -4   2   4     8011.16     8187.33     65.22 o 
  -3   2   4     9189.10     9784.47     77.62 o 
  -2   2   4     6919.13     7202.28     63.35 o 
  -1   2   4      753.74      641.41      6.41 o 
   0   2   4     1513.26     1625.35     14.18 o 
   1   2   4      484.71      578.72     11.26 o 
   2   2   4     1297.69     1339.25     12.17 o 
   3   2   4     2395.95     2480.34     21.24 o 
   4   2   4     3398.50     3264.62     27.50 o 
   5   2   4     2756.16     2695.63     23.21 o 
   6   2   4     1141.32     1107.05     14.35 o 
   7   2   4        8.05       10.44      2.97 o 
   8   2   4        1.35       -2.13      2.88 o 
   9   2   4        2.29       -5.24      4.06 o 
  10   2   4      195.00      202.74      9.56 o 
  11   2   4      253.90      245.21      7.44 o 
 -15   3   4      263.95      273.78     13.47 o 
 -14   3   4       61.19       66.41      6.30 o 
 -13   3   4      269.47      254.69      9.89 o 
 -12   3   4      179.56      181.34      7.13 o 
 -11   3   4     1117.15     1058.56     20.65 o 
 -10   3   4        2.90       11.06      2.62 o 
  -9   3   4      257.63      254.55      4.18 o 
  -8   3   4       41.67       40.95      1.90 o 
  -7   3   4       19.87       18.81      1.87 o 
  -6   3   4      473.71      636.65      8.55 o 
  -5   3   4     2253.38     2178.65     26.03 o 
  -4   3   4       11.65        6.58      1.22 o 
  -3   3   4     1944.05     2365.24     19.84 o 
  -2   3   4      117.59      166.58      3.02 o 
  -1   3   4      425.80      411.04      4.65 o 
   0   3   4       90.36      150.36      2.67 o 
   1   3   4      318.77      318.12      4.10 o 
   2   3   4     2754.50     3039.03     25.48 o 
   3   3   4     3256.32     3217.74     27.02 o 
   4   3   4      294.16      240.57      4.98 o 
   5   3   4      472.97      507.18      6.14 o 
   6   3   4      333.26      352.09      7.07 o 
   7   3   4      194.01      191.14      5.75 o 
   8   3   4      124.63      114.52      5.00 o 
   9   3   4      150.20      137.00      8.03 o 
  10   3   4      194.86      173.86      6.58 o 
  11   3   4      147.77      157.65     10.99 o 
 -14   4   4      128.61      140.06      7.40 o 
 -13   4   4      237.67      241.64     12.93 o 
 -12   4   4      229.64      225.21     15.44 o 
 -11   4   4      200.55      215.32      7.20 o 
 -10   4   4     1893.01     1876.83     21.81 o 
  -9   4   4      348.31      360.07      5.85 o 
  -8   4   4       96.94      111.58      3.36 o 
  -7   4   4     1220.81     1356.96     13.53 o 
  -6   4   4        5.23       10.18      1.06 o 
  -5   4   4     2565.07     2769.96     23.12 o 
  -4   4   4     2967.28     2853.56     23.69 o 
  -3   4   4     5412.04     5341.95     43.10 o 
  -2   4   4     3477.89     3217.67     26.56 o 
  -1   4   4     2415.76     2272.72     19.25 o 
   0   4   4     1727.10     1775.86     16.90 o 
   1   4   4     1213.72     1280.88     11.71 o 
   2   4   4     1523.86     1567.24     14.07 o 
   3   4   4     2682.69     2592.55     22.21 o 
   4   4   4     8663.01     8991.56     72.24 o 
   5   4   4     1578.44     1591.61     14.75 o 
   6   4   4      124.97      129.87      6.01 o 
   7   4   4     1027.83     1028.87     15.73 o 
   8   4   4       11.59       12.72      3.40 o 
   9   4   4      214.24      214.15      9.88 o 
  10   4   4      149.20      141.76      7.73 o 
  11   4   4      296.85      285.94      8.09 o 
 -14   5   4      623.85      644.29     18.34 o 
 -13   5   4      218.33      230.93      8.47 o 
 -12   5   4        5.67        7.70      3.76 o 
 -11   5   4        2.19       -0.40      3.26 o 
 -10   5   4       63.47       76.58      3.95 o 
  -9   5   4       55.94       67.00      3.07 o 
  -8   5   4        5.11        3.59      1.77 o 
  -7   5   4      202.67      136.28      3.48 o 
  -6   5   4     2416.20     2440.49     23.06 o 
  -5   5   4      536.55      566.62      6.90 o 
  -4   5   4     1480.59     1611.64     15.71 o 
  -3   5   4       51.87       51.03      1.77 o 
  -2   5   4     2364.00     2454.91     20.70 o 
  -1   5   4      433.75      343.69      4.71 o 
   0   5   4     2403.85     2475.83     21.00 o 
   1   5   4     3035.11     2840.83     37.46 o 
   2   5   4     2429.02     2589.21     22.14 o 
   3   5   4     2422.61     2455.59     21.25 o 
   4   5   4      468.03      458.41      5.87 o 
   5   5   4      498.57      476.48      6.13 o 
   6   5   4     1224.33     1277.87     14.04 o 
   7   5   4      527.77      591.84     12.42 o 
   8   5   4      700.41      685.51     11.11 o 
   9   5   4       41.95       44.59      4.21 o 
  10   5   4      167.28      151.79      6.18 o 
  11   5   4      233.26      235.91     11.27 o 
 -14   6   4       12.16       19.55      6.31 o 
 -13   6   4       97.34       92.36     14.86 o 
 -12   6   4      119.83      123.61     12.72 o 
 -11   6   4       12.83       14.94      3.79 o 
 -10   6   4      998.48     1014.31     13.75 o 
  -9   6   4      425.02      393.40      6.33 o 
  -8   6   4       13.92        5.91      1.93 o 
  -7   6   4       69.79       64.67      4.02 o 
  -6   6   4       15.92       35.20      3.19 o 
  -5   6   4     1750.27     1708.17     16.75 o 
  -4   6   4      593.52      621.23      7.81 o 
  -3   6   4      177.08      148.98      2.72 o 
  -2   6   4      416.70      405.42      4.75 o 
  -1   6   4     3262.14     3650.69     30.18 o 
   0   6   4      497.75      486.23      5.58 o 
   1   6   4        8.59       13.47      1.52 o 
   2   6   4        6.60        4.43      1.42 o 
   3   6   4      706.47      621.69      7.03 o 
   4   6   4     2042.85     2057.09     18.38 o 
   5   6   4      297.91      284.52      5.30 o 
   6   6   4      159.33      174.05      4.58 o 
   7   6   4     1422.65     1377.01     17.52 o 
   8   6   4      377.86      354.10      8.23 o 
   9   6   4        7.39        5.12      3.48 o 
  10   6   4        9.70        5.60      3.68 o 
  11   6   4       57.30       57.38      4.95 o 
 -14   7   4      551.15      567.67     16.28 o 
 -13   7   4      241.10      225.64     10.92 o 
 -12   7   4        3.21       -4.25      4.75 o 
 -11   7   4      692.60      632.86     15.63 o 
 -10   7   4      402.29      393.22      7.80 o 
  -9   7   4      831.28      849.22     10.36 o 
  -8   7   4      385.98      387.64      6.73 o 
  -7   7   4     1327.85     1387.16     16.34 o 
  -6   7   4     4448.72     4515.16     41.10 o 
  -5   7   4      864.64      834.00      9.37 o 
  -4   7   4     2716.62     2656.21     24.87 o 
  -3   7   4     2986.25     3184.96     26.53 o 
  -2   7   4      865.92      850.53      8.35 o 
  -1   7   4      423.41      382.81      4.78 o 
   0   7   4     2969.43     3041.67     34.06 o 
   1   7   4     2222.10     2282.29     19.82 o 
   2   7   4     1560.90     1522.79     17.21 o 
   3   7   4      490.87      508.43      6.25 o 
   4   7   4     1203.24     1215.55     11.92 o 
   5   7   4      563.24      602.65      8.21 o 
   6   7   4      276.80      261.69      5.39 o 
   7   7   4      618.57      590.00      9.93 o 
   8   7   4      830.86      814.75     13.18 o 
   9   7   4       83.59       80.44      4.99 o 
  10   7   4       79.05       94.99      5.52 o 
 -14   8   4       44.72       51.96     12.64 o 
 -13   8   4        4.44       11.15      6.23 o 
 -12   8   4       31.42       34.42      7.99 o 
 -11   8   4      403.65      377.65     12.29 o 
 -10   8   4      139.46      151.56      6.79 o 
  -9   8   4      322.49      343.16      7.06 o 
  -8   8   4      113.24      122.20      5.13 o 
  -7   8   4      160.17      162.90      5.78 o 
  -6   8   4      462.20      432.94      7.30 o 
  -5   8   4        0.70        5.03      3.01 o 
  -4   8   4      529.26      474.71      6.22 o 
  -3   8   4        7.34       29.65      4.59 o 
  -2   8   4      897.51      914.11      8.93 o 
  -1   8   4       56.21       42.50      2.97 o 
   0   8   4      146.31      146.91      3.20 o 
   1   8   4      163.76      162.84      3.33 o 
   2   8   4      103.88      111.63      3.13 o 
   3   8   4       18.59       20.15      2.14 o 
   4   8   4       15.18       22.52      2.21 o 
   5   8   4      128.43      130.04      4.14 o 
   6   8   4      746.35      723.83     12.23 o 
   7   8   4       35.30       34.49      3.70 o 
   8   8   4      278.59      269.73      7.02 o 
   9   8   4        7.14        4.73      3.71 o 
  10   8   4      104.44      108.39      8.34 o 
 -13   9   4      222.84      252.77     11.42 o 
 -12   9   4      294.88      284.17     11.61 o 
 -11   9   4        0.38        2.51      4.91 o 
 -10   9   4        4.90        4.43      4.08 o 
  -9   9   4     1625.34     1619.08     19.67 o 
  -8   9   4     3424.78     3358.41     41.31 o 
  -7   9   4     2419.59     2447.36     27.03 o 
  -6   9   4     2499.60     2472.34     27.10 o 
  -5   9   4     1872.56     1852.18     21.02 o 
  -4   9   4      374.40      357.60      6.57 o 
  -3   9   4      280.53      282.62      5.65 o 
  -2   9   4      186.32      221.85      4.10 o 
  -1   9   4     2383.60     2434.55     21.05 o 
   0   9   4     3949.93     3842.08     32.12 o 
   1   9   4     1531.44     1427.12     13.39 o 
   2   9   4     1085.96     1026.58     10.44 o 
   3   9   4      638.70      656.47      7.67 o 
   4   9   4       57.56       46.79      2.58 o 
   5   9   4       26.91       23.26      2.71 o 
   6   9   4       71.83       79.84      3.72 o 
   7   9   4      401.19      413.75      8.32 o 
   8   9   4      683.50      684.75     11.73 o 
   9   9   4      307.46      309.98      8.12 o 
  10   9   4      146.11      156.26      7.61 o 
 -13  10   4       75.54       66.03     10.01 o 
 -12  10   4        9.12       20.95      6.69 o 
 -11  10   4       78.10       77.68      7.50 o 
 -10  10   4      111.52      106.34      6.43 o 
  -9  10   4      269.26      282.53      6.98 o 
  -8  10   4      359.72      366.51      7.79 o 
  -7  10   4        5.58       18.31      2.98 o 
  -6  10   4       19.40       23.04      2.91 o 
  -5  10   4        4.48        0.33      2.27 o 
  -4  10   4       63.09       54.81      3.26 o 
  -3  10   4       77.09       88.24      4.26 o 
  -2  10   4       99.58       91.89      3.10 o 
  -1  10   4       36.39       33.58      2.49 o 
   0  10   4       46.78       48.15      2.26 o 
   1  10   4       74.22       72.40      2.68 o 
   2  10   4       10.17        7.66      1.91 o 
   3  10   4      216.29      218.28      4.76 o 
   4  10   4      445.15      440.15      6.37 o 
   5  10   4       18.74       22.55      2.78 o 
   6  10   4       52.82       50.84      3.48 o 
   7  10   4        8.68        6.30      3.36 o 
   8  10   4        1.43        1.76      4.12 o 
   9  10   4        0.09        2.07      4.57 o 
 -12  11   4      533.14      526.41     15.92 o 
 -11  11   4       53.67       58.79      5.80 o 
 -10  11   4       48.22       38.28      5.03 o 
  -9  11   4      615.75      624.74     10.63 o 
  -8  11   4     2468.22     2505.50     48.34 o 
  -7  11   4     2278.00     2223.75     29.41 o 
  -6  11   4      121.47      128.16      4.90 o 
  -5  11   4      888.22      849.66     11.83 o 
  -4  11   4      172.07      156.02      5.03 o 
  -3  11   4       14.40       15.68      4.43 o 
  -2  11   4       35.49       35.30      2.94 o 
  -1  11   4     3402.46     3372.46     31.64 o 
   0  11   4     2252.88     2308.97     22.62 o 
   1  11   4     2008.00     2032.50     20.33 o 
   2  11   4      226.28      233.19      4.43 o 
   3  11   4      119.83      133.78      4.17 o 
   4  11   4       11.37       13.55      2.35 o 
   5  11   4      111.12      102.51      4.54 o 
   6  11   4      151.13      163.59      8.29 o 
   7  11   4      852.57      850.25     15.03 o 
   8  11   4      418.25      421.64     10.55 o 
   9  11   4      557.98      573.18     15.94 o 
 -12  12   4       34.43       44.30     10.43 o 
 -11  12   4       83.48       85.30      6.61 o 
 -10  12   4        3.87        2.39      4.43 o 
  -9  12   4        2.62        3.06      4.29 o 
  -8  12   4      123.13      133.47      6.71 o 
  -7  12   4        7.76       14.94      3.86 o 
  -6  12   4       64.23       55.69      3.88 o 
  -5  12   4        2.05        4.63      2.70 o 
  -4  12   4      145.28      142.82      4.99 o 
  -3  12   4       68.36       55.55      3.96 o 
  -2  12   4       10.81       15.10      2.75 o 
  -1  12   4        3.07        4.01      2.58 o 
   0  12   4        9.71       11.79      2.35 o 
   1  12   4        5.54        8.12      2.29 o 
   2  12   4        1.62        0.32      2.27 o 
   3  12   4       65.92       61.18      3.85 o 
   4  12   4       16.95        8.96      2.78 o 
   5  12   4        9.31        0.64      3.25 o 
   6  12   4       16.49       14.96      6.53 o 
   7  12   4        0.42       -2.28      4.19 o 
   8  12   4      222.76      202.74     10.25 o 
 -11  13   4      410.96      375.95     12.70 o 
 -10  13   4        0.40       -3.53      4.54 o 
  -9  13   4        6.92        7.09      4.50 o 
  -8  13   4      667.55      693.50     11.67 o 
  -7  13   4     1277.26     1267.42     17.02 o 
  -6  13   4      299.38      302.13      7.09 o 
  -5  13   4       30.82       25.85      3.40 o 
  -4  13   4      454.17      444.54      8.28 o 
  -3  13   4       95.66       78.93      4.70 o 
  -2  13   4      617.68      621.37      9.80 o 
  -1  13   4      606.74      611.32      9.66 o 
   0  13   4     2033.60     2010.63     23.13 o 
   1  13   4     2278.59     2317.38     28.37 o 
   2  13   4      605.97      620.18     15.76 o 
   3  13   4       27.16       19.95      3.36 o 
   4  13   4      287.33      280.78      6.86 o 
   5  13   4        0.14       -3.86      4.79 o 
   6  13   4      155.11      150.79      9.43 o 
   7  13   4      390.05      407.09     18.53 o 
   8  13   4      376.47      379.01     13.04 o 
 -10  14   4        8.90       -0.83      6.27 o 
  -9  14   4       92.17       93.44      6.64 o 
  -8  14   4       41.98       40.49      4.44 o 
  -7  14   4       70.73       70.03      4.77 o 
  -6  14   4       30.10       37.97      4.83 o 
  -5  14   4       42.78       43.39      3.89 o 
  -4  14   4       15.94       16.24      3.32 o 
  -3  14   4      186.40      185.43      5.78 o 
  -2  14   4        3.08        5.36      3.62 o 
  -1  14   4      376.69      347.25      9.06 o 
   0  14   4       29.45       38.01      4.52 o 
   1  14   4       31.53       38.22      3.75 o 
   2  14   4        0.73       -0.56      3.16 o 
   3  14   4      471.66      476.44     11.52 o 
   4  14   4       12.00       10.01      3.18 o 
   5  14   4       99.82      101.83      6.13 o 
   6  14   4       60.07       61.54      6.97 o 
   7  14   4       58.30       62.98     10.06 o 
 -10  15   4        9.48       11.65      5.34 o 
  -9  15   4       49.48       51.36      6.22 o 
  -8  15   4      325.10      321.31      9.34 o 
  -7  15   4      409.87      421.14      9.18 o 
  -6  15   4      613.79      641.63     16.58 o 
  -5  15   4       74.99       90.59      6.03 o 
  -4  15   4      134.81      123.45      6.58 o 
  -3  15   4        6.15        3.21      3.95 o 
  -2  15   4      257.42      232.65      8.38 o 
  -1  15   4      189.59      198.53      7.43 o 
   0  15   4      959.61      913.02     15.75 o 
   1  15   4      531.22      521.65     11.28 o 
   2  15   4      292.42      285.66      8.59 o 
   3  15   4      138.53      148.06      7.26 o 
   4  15   4       90.71       99.65      6.09 o 
   5  15   4        0.23       -5.57      5.26 o 
   6  15   4       16.09       23.20      6.18 o 
  -9  16   4       76.00       95.58      9.06 o 
  -8  16   4      194.42      173.82      8.20 o 
  -7  16   4        0.17        7.50      4.91 o 
  -6  16   4       28.99       38.32      5.34 o 
  -5  16   4       76.63       86.98      6.31 o 
  -4  16   4      125.55      131.85     18.96 o 
  -3  16   4      564.08      572.08     12.40 o 
  -2  16   4      292.75      281.29      9.72 o 
  -1  16   4      174.46      169.10      7.56 o 
   0  16   4      216.98      210.75      7.94 o 
   1  16   4       30.62       27.18      4.78 o 
   2  16   4      140.23      137.81      7.03 o 
   3  16   4      119.48      109.13      5.52 o 
   4  16   4       95.85       94.26     14.16 o 
   5  16   4      102.34      113.24     10.24 o 
  -8  17   4       34.18       42.44      6.27 o 
  -7  17   4       62.63       57.98      9.22 o 
  -6  17   4      186.35      179.18      8.43 o 
  -5  17   4      236.78      238.51      8.98 o 
  -4  17   4        0.83       -7.01      5.43 o 
  -3  17   4        0.74        4.80      4.54 o 
  -2  17   4        5.17       -1.68      4.27 o 
  -1  17   4      110.73       93.21      6.38 o 
   0  17   4       19.88       21.20      4.98 o 
   1  17   4        9.64        7.57      4.57 o 
   2  17   4       40.76       49.24      7.38 o 
   3  17   4      312.22      337.05     28.12 o 
   4  17   4       15.49       33.79     10.40 o 
  -6  18   4      132.21      116.64      7.56 o 
  -5  18   4       80.14       90.26      8.59 o 
  -4  18   4      201.16      211.33      8.67 o 
  -3  18   4      236.21      230.13      8.66 o 
  -2  18   4      264.21      272.93      9.58 o 
  -1  18   4       45.43       46.56      5.55 o 
   0  18   4      224.61      227.67      8.91 o 
   1  18   4       17.84        8.78      4.90 o 
   2  18   4       44.47       38.23      5.65 o 
   3  18   4       25.17       35.16      7.10 o 
  -3  19   4       14.66       13.87      5.31 o 
  -2  19   4        8.06       11.31      5.20 o 
  -1  19   4        4.96        7.55      5.10 o 
   0  19   4        3.16       -2.36      4.78 o 
 -15   1   5      192.00      200.81     11.58 o 
 -14   1   5      151.58      162.75     10.10 o 
 -13   1   5        5.69        4.83      4.90 o 
 -12   1   5      544.62      541.79     11.23 o 
 -11   1   5     3253.21     3234.63     41.15 o 
 -10   1   5     2887.21     2907.35     35.30 o 
  -9   1   5     1661.01     1717.89     17.16 o 
  -8   1   5     1267.81     1310.91     12.38 o 
  -7   1   5      506.12      428.73      5.29 o 
  -6   1   5       31.54       24.77      1.59 o 
  -5   1   5      133.26      156.28      2.88 o 
  -4   1   5      538.21      495.95      5.50 o 
  -3   1   5     3230.54     3044.42     31.27 o 
  -2   1   5     2489.66     2345.49     19.95 o 
  -1   1   5      844.80      676.71      6.99 o 
   0   1   5      763.80      604.25      6.52 o 
   1   1   5      341.81      341.48      4.56 o 
   2   1   5      390.10      472.98      6.38 o 
   3   1   5       96.86       93.03      4.33 o 
   4   1   5      431.84      425.69      5.62 o 
   5   1   5     1120.65     1115.18     12.50 o 
   6   1   5     3257.09     3331.46     36.24 o 
   7   1   5     1117.21     1222.65     16.29 o 
   8   1   5      279.43      262.47      6.97 o 
   9   1   5       17.04       19.13      3.90 o 
  10   1   5        9.20        6.50      3.94 o 
  11   1   5      100.25       99.68      6.05 o 
 -15   2   5       86.53       98.44      9.17 o 
 -14   2   5        0.62        1.15      5.63 o 
 -13   2   5        1.68       -4.65      3.64 o 
 -12   2   5      123.54      118.86      6.55 o 
 -11   2   5       10.59       10.34      3.48 o 
 -10   2   5       21.52       34.04      3.51 o 
  -9   2   5      511.09      457.87     11.71 o 
  -8   2   5        4.80        3.44      1.16 o 
  -7   2   5      634.76      658.48      8.91 o 
  -6   2   5      161.04      112.68      2.68 o 
  -5   2   5       86.21      135.47      2.95 o 
  -4   2   5       15.25       16.87      1.45 o 
  -3   2   5       20.39       14.66      1.31 o 
  -2   2   5      963.53     1079.08     10.13 o 
  -1   2   5     2513.20     3013.01     25.27 o 
   0   2   5      392.31      411.55      5.10 o 
   1   2   5       70.80       39.05      2.01 o 
   2   2   5     1443.41     1477.39     13.64 o 
   3   2   5     2315.47     2380.69     20.82 o 
   4   2   5        2.79        1.94      1.70 o 
   5   2   5      844.10      840.51     10.19 o 
   6   2   5      954.08      899.92     12.85 o 
   7   2   5      614.82      617.37     10.36 o 
   8   2   5      105.16       93.93      5.00 o 
   9   2   5        0.49        0.63      3.50 o 
  10   2   5      185.21      185.90      6.94 o 
  11   2   5       60.73       62.03      6.69 o 
 -15   3   5      481.95      497.40     28.08 o 
 -14   3   5      208.59      215.19     11.32 o 
 -13   3   5      102.25       87.93      5.83 o 
 -12   3   5      235.77      239.09      7.90 o 
 -11   3   5      414.41      414.75      9.49 o 
 -10   3   5     1403.93     1388.19     17.21 o 
  -9   3   5     2345.93     2341.35     22.90 o 
  -8   3   5     2177.27     2115.92     42.39 o 
  -7   3   5     2033.89     2085.88     18.24 o 
  -6   3   5      380.86      348.08      4.89 o 
  -5   3   5      242.51      187.76      4.86 o 
  -4   3   5     1964.98     2038.03     19.27 o 
  -3   3   5     1546.96     1459.09     25.04 o 
  -2   3   5     3368.02     3362.60     27.98 o 
  -1   3   5     4642.93     4632.26     37.93 o 
   0   3   5     2013.94     1980.02     17.35 o 
   1   3   5     1193.26     1172.86     11.16 o 
   2   3   5        6.63       10.21      1.60 o 
   3   3   5      874.44      808.48      8.61 o 
   4   3   5      545.64      552.51      6.77 o 
   5   3   5     1724.63     1725.54     17.89 o 
   6   3   5      754.24      790.12     11.74 o 
   7   3   5     1211.46     1168.76     15.78 o 
   8   3   5      165.58      174.43      6.14 o 
   9   3   5        1.02       -2.74      3.58 o 
  10   3   5      108.08       94.54      5.71 o 
 -14   4   5       22.88       26.33      4.97 o 
 -13   4   5      138.34      154.04      7.25 o 
 -12   4   5      905.35      883.68     20.11 o 
 -11   4   5      661.76      668.57     16.03 o 
 -10   4   5       47.83       52.33      3.05 o 
  -9   4   5       22.08       22.20      2.34 o 
  -8   4   5      155.57      137.01      7.63 o 
  -7   4   5      816.63      798.34      9.33 o 
  -6   4   5       96.04       94.61      2.79 o 
  -5   4   5     1891.75     1856.50     16.25 o 
  -4   4   5     1252.71     1190.28     13.98 o 
  -3   4   5     3130.54     3408.83     28.36 o 
  -2   4   5        3.86        5.73      1.23 o 
  -1   4   5     1082.17     1095.11     10.42 o 
   0   4   5     1143.65     1128.95     10.76 o 
   1   4   5      946.73      879.01      8.94 o 
   2   4   5     1221.97     1144.09     11.13 o 
   3   4   5     2719.09     2858.25     24.65 o 
   4   4   5      881.97      868.10      9.30 o 
   5   4   5      877.79      855.97     10.44 o 
   6   4   5        7.11        6.80      3.02 o 
   7   4   5      614.92      620.70     10.46 o 
   8   4   5      357.31      347.07      8.00 o 
   9   4   5      131.85      133.94      5.92 o 
  10   4   5       67.75       78.79      5.46 o 
 -14   5   5      253.66      262.46     11.42 o 
 -13   5   5        1.40        2.11      4.06 o 
 -12   5   5       10.32       12.74      4.02 o 
 -11   5   5       59.48       64.97      4.09 o 
 -10   5   5      182.33      208.03      4.98 o 
  -9   5   5      930.28      916.56     10.87 o 
  -8   5   5     1384.36     1330.03     18.75 o 
  -7   5   5      529.48      538.10      7.18 o 
  -6   5   5      265.06      258.04      6.51 o 
  -5   5   5      340.85      388.15      4.69 o 
  -4   5   5     2772.92     2733.27     23.13 o 
  -3   5   5     2607.78     2628.64     22.32 o 
  -2   5   5     1857.13     1575.43     14.15 o 
  -1   5   5     3085.55     3065.19     25.85 o 
   0   5   5     3703.98     3722.17     33.97 o 
   1   5   5      868.03      848.02      8.74 o 
   2   5   5      183.54      210.94      3.88 o 
   3   5   5        1.09        1.17      1.69 o 
   4   5   5     2490.53     2397.70     21.29 o 
   5   5   5     1122.41     1107.88     12.73 o 
   6   5   5      234.09      227.18      6.11 o 
   7   5   5      258.59      256.45      6.77 o 
   8   5   5      373.33      372.87     10.59 o 
   9   5   5        0.55        5.26      3.74 o 
  10   5   5       33.59       30.89      4.47 o 
 -14   6   5      239.63      275.49     12.06 o 
 -13   6   5      501.43      479.95     14.41 o 
 -12   6   5      430.21      471.64     17.73 o 
 -11   6   5      993.25      993.24     14.67 o 
 -10   6   5      424.76      437.25     10.26 o 
  -9   6   5        3.70        1.90      2.15 o 
  -8   6   5      984.34      985.67     12.91 o 
  -7   6   5      319.05      313.39      6.50 o 
  -6   6   5     2295.75     2363.51     22.76 o 
  -5   6   5     1222.43     1122.84     12.02 o 
  -4   6   5     2951.69     2697.19     22.89 o 
  -3   6   5     1842.65     1948.26     17.09 o 
  -2   6   5       38.91       32.11      1.78 o 
  -1   6   5      106.29       96.31      2.97 o 
   0   6   5     1145.67     1035.51     10.21 o 
   1   6   5     1387.89     1365.90     14.13 o 
   2   6   5     1891.97     1851.88     18.50 o 
   3   6   5       12.85        9.50      1.93 o 
   4   6   5     1880.29     1920.37     17.66 o 
   5   6   5       76.47       77.54      3.46 o 
   6   6   5      355.61      359.58      7.56 o 
   7   6   5      116.58       94.07      4.81 o 
   8   6   5      497.76      484.47      9.63 o 
   9   6   5      472.70      469.65      9.71 o 
  10   6   5       55.21       73.28      7.22 o 
 -14   7   5        4.24       12.75      6.21 o 
 -13   7   5       56.94       49.78      6.97 o 
 -12   7   5       18.35       20.17      5.80 o 
 -11   7   5       51.39       49.86      4.79 o 
 -10   7   5       74.78       80.91      5.29 o 
  -9   7   5      321.06      321.74      6.78 o 
  -8   7   5      617.01      613.86      9.39 o 
  -7   7   5      984.53      999.96     13.04 o 
  -6   7   5       42.01       43.93      2.44 o 
  -5   7   5      543.35      637.02      7.94 o 
  -4   7   5      914.18      890.39     11.15 o 
  -3   7   5      585.35      554.71      6.22 o 
  -2   7   5      748.24      724.14      7.63 o 
  -1   7   5     2196.35     2285.56     19.96 o 
   0   7   5     3473.43     3649.62     30.70 o 
   1   7   5      983.32      932.17      9.57 o 
   2   7   5       12.03        6.01      2.01 o 
   3   7   5      567.40      542.70      7.14 o 
   4   7   5      771.87      764.37      8.76 o 
   5   7   5      243.56      237.29      5.42 o 
   6   7   5      190.03      170.41      5.68 o 
   7   7   5      297.18      274.99      7.09 o 
   8   7   5      432.39      420.44     12.58 o 
   9   7   5       83.17       73.09      5.21 o 
  10   7   5        0.08        2.23      4.02 o 
 -13   8   5      640.69      629.91     16.99 o 
 -12   8   5      367.35      394.64     26.50 o 
 -11   8   5      553.96      571.34     12.11 o 
 -10   8   5      146.54      139.96      6.47 o 
  -9   8   5       82.19       75.59      4.60 o 
  -8   8   5     1491.88     1451.18     39.99 o 
  -7   8   5      912.47      908.76     12.34 o 
  -6   8   5     1826.61     1852.91     21.20 o 
  -5   8   5     2091.69     2179.79     21.32 o 
  -4   8   5     2807.18     2936.51     30.85 o 
  -3   8   5      575.34      606.71      6.71 o 
  -2   8   5       13.12       13.29      2.44 o 
  -1   8   5        9.86       10.37      3.60 o 
   0   8   5      960.90      981.82     11.26 o 
   1   8   5     1316.95     1341.04     12.91 o 
   2   8   5      553.74      563.35      7.60 o 
   3   8   5     1368.66     1368.97     13.42 o 
   4   8   5     1871.51     1887.53     17.64 o 
   5   8   5       49.50       45.00      3.15 o 
   6   8   5      166.73      154.70      5.64 o 
   7   8   5      108.88      103.44      6.14 o 
   8   8   5      383.91      391.38      8.80 o 
   9   8   5      426.26      426.99      9.48 o 
 -13   9   5       12.75       25.65      6.85 o 
 -12   9   5        1.39        9.27      5.81 o 
 -11   9   5       18.35       18.87      4.45 o 
 -10   9   5        3.78        1.12      3.84 o 
  -9   9   5       27.30       31.36      3.94 o 
  -8   9   5      332.39      339.71      7.15 o 
  -7   9   5      399.77      387.44      7.45 o 
  -6   9   5       13.66       17.28      2.75 o 
  -5   9   5       99.20       94.62      4.04 o 
  -4   9   5        5.52        7.31      2.81 o 
  -3   9   5       53.97       65.30      3.34 o 
  -2   9   5       69.63       73.43      2.49 o 
  -1   9   5       83.14       78.90      2.68 o 
   0   9   5      228.57      231.98      4.17 o 
   1   9   5       68.83       72.44      3.78 o 
   2   9   5       67.34       58.41      2.69 o 
   3   9   5     1340.20     1322.07     14.43 o 
   4   9   5        0.39        0.38      2.19 o 
   5   9   5       15.57        8.04      2.98 o 
   6   9   5        5.96        5.10      2.84 o 
   7   9   5        0.28       -3.13      3.24 o 
   8   9   5        2.84        1.23      3.78 o 
   9   9   5       67.66       55.68      5.06 o 
 -13  10   5      290.91      305.02     12.55 o 
 -12  10   5      493.05      482.99     14.84 o 
 -11  10   5       46.43       54.73      5.62 o 
 -10  10   5       26.52       21.56      4.63 o 
  -9  10   5      204.71      194.21      6.82 o 
  -8  10   5      422.18      436.40      9.74 o 
  -7  10   5     1852.89     1869.77     22.03 o 
  -6  10   5      197.04      168.10      5.17 o 
  -5  10   5     1694.57     1713.17     20.23 o 
  -4  10   5      629.51      646.30     11.37 o 
  -3  10   5       63.06       54.88      3.36 o 
  -2  10   5        0.55        0.81      2.26 o 
  -1  10   5       17.15       11.77      2.14 o 
   0  10   5      561.26      549.60      6.80 o 
   1  10   5      578.46      576.72      7.66 o 
   2  10   5       44.07       52.98      2.77 o 
   3  10   5     2175.97     2201.57     20.19 o 
   4  10   5      286.36      304.17      6.02 o 
   5  10   5       36.42       35.37      3.34 o 
   6  10   5        2.03        1.16      2.93 o 
   7  10   5       86.31       89.72      7.39 o 
   8  10   5      236.85      265.44      7.69 o 
   9  10   5       94.00      100.53      9.68 o 
 -12  11   5       66.68       59.42      7.60 o 
 -11  11   5       42.21       33.27      5.30 o 
 -10  11   5       97.74       91.21      6.33 o 
  -9  11   5       51.82       47.10      7.40 o 
  -8  11   5      482.05      443.59      9.74 o 
  -7  11   5       70.89       63.47      4.07 o 
  -6  11   5      396.94      370.62     12.40 o 
  -5  11   5      157.34      148.99      5.13 o 
  -4  11   5      139.91      135.83      5.61 o 
  -3  11   5       10.61        7.97      2.63 o 
  -2  11   5        5.31        2.40      2.49 o 
  -1  11   5       55.62       56.17      2.94 o 
   0  11   5        7.39        4.87      2.23 o 
   1  11   5        8.93       10.59      2.38 o 
   2  11   5      105.80      118.81      3.75 o 
   3  11   5       36.98       46.11      3.22 o 
   4  11   5       15.71       16.86      2.64 o 
   5  11   5       20.20       10.50      4.06 o 
   6  11   5       18.23       13.13      3.25 o 
   7  11   5       24.48       16.83      4.78 o 
   8  11   5       24.42       23.09      5.10 o 
 -12  12   5      389.97      411.25     14.99 o 
 -11  12   5      352.25      348.64     15.86 o 
 -10  12   5      153.03      170.40      7.86 o 
  -9  12   5        6.31        0.52      2.01 o 
  -8  12   5       35.86       36.26      4.62 o 
  -7  12   5      633.22      638.48     10.50 o 
  -6  12   5     1381.44     1382.29     17.68 o 
  -5  12   5      717.38      716.69     11.06 o 
  -4  12   5      795.83      825.82     12.02 o 
  -3  12   5      402.23      386.65      8.92 o 
  -2  12   5      192.56      192.64      5.58 o 
  -1  12   5      592.30      603.08      9.70 o 
   0  12   5      275.00      292.22      5.67 o 
   1  12   5      424.69      448.65      8.43 o 
   2  12   5     1911.68     1956.20     28.12 o 
   3  12   5      661.21      678.23     16.27 o 
   4  12   5      145.07      159.49      6.94 o 
   5  12   5       82.34       82.84      4.85 o 
   6  12   5       13.88        9.41      3.91 o 
   7  12   5      245.32      241.80     12.68 o 
   8  12   5       47.66       48.92      5.83 o 
 -11  13   5       33.41       46.43      6.15 o 
 -10  13   5       31.47       37.50      5.53 o 
  -9  13   5       38.91       33.80      4.22 o 
  -8  13   5      138.32      122.18      6.51 o 
  -7  13   5       33.95       27.88      3.88 o 
  -6  13   5       23.96       29.94      4.88 o 
  -5  13   5       80.03       77.28      4.47 o 
  -4  13   5       55.64       66.65      4.09 o 
  -3  13   5       26.63       30.90      3.41 o 
  -2  13   5       48.07       52.36      3.81 o 
  -1  13   5       74.89       78.01      4.26 o 
   0  13   5      336.01      292.65      6.78 o 
   1  13   5      126.83      121.83      5.05 o 
   2  13   5      297.12      284.72      6.94 o 
   3  13   5       78.57       81.17      4.68 o 
   4  13   5       76.10       71.92      5.44 o 
   5  13   5       24.52       24.51      4.68 o 
   6  13   5      114.86      110.20      6.58 o 
   7  13   5       25.51       19.32      8.69 o 
 -10  14   5        2.56        5.76      5.21 o 
  -9  14   5        5.32       -4.17      4.59 o 
  -8  14   5       81.28       86.93      5.43 o 
  -7  14   5       91.18       98.48      5.25 o 
  -6  14   5      942.08      942.80     13.95 o 
  -5  14   5      376.28      378.39      9.44 o 
  -4  14   5      377.03      382.86      8.04 o 
  -3  14   5      500.19      476.62     10.94 o 
  -2  14   5       34.46       30.92      3.74 o 
  -1  14   5      464.62      440.48     10.52 o 
   0  14   5      216.91      195.98      7.74 o 
   1  14   5      498.67      479.95     10.87 o 
   2  14   5     1126.73     1090.58     19.71 o 
   3  14   5      184.89      197.97      6.59 o 
   4  14   5      138.03      157.14      7.12 o 
   5  14   5       53.69       62.22      7.71 o 
   6  14   5        6.15        4.70      6.50 o 
  -9  15   5      247.58      251.27      9.40 o 
  -8  15   5      560.97      541.12     14.96 o 
  -7  15   5      190.63      187.53      8.22 o 
  -6  15   5       15.40       12.28      3.81 o 
  -5  15   5       67.07       61.34      5.14 o 
  -4  15   5       47.55       54.02      5.99 o 
  -3  15   5      129.45      123.56      6.62 o 
  -2  15   5        2.23       -0.58      4.01 o 
  -1  15   5      439.16      406.32     10.13 o 
   0  15   5      166.49      159.23      7.32 o 
   1  15   5      225.39      219.37     12.99 o 
   2  15   5       20.59       16.27      4.69 o 
   3  15   5      236.49      226.51     10.73 o 
   4  15   5      133.81      134.91      7.08 o 
   5  15   5       29.92       29.58      5.36 o 
  -8  16   5       42.14       45.26      6.02 o 
  -7  16   5      147.84      146.94      7.66 o 
  -6  16   5      112.51      126.40      7.32 o 
  -5  16   5      402.93      400.35     10.92 o 
  -4  16   5      325.53      322.27      9.52 o 
  -3  16   5      137.41      137.05      8.67 o 
  -2  16   5        2.42        0.15      4.32 o 
  -1  16   5        1.19        0.21      4.26 o 
   0  16   5      316.48      294.37      9.13 o 
   1  16   5      471.62      455.51     11.19 o 
   2  16   5      197.04      210.96      8.44 o 
   3  16   5      185.23      190.15     12.99 o 
   4  16   5      190.71      209.48     18.49 o 
  -7  17   5      269.49      263.30      9.94 o 
  -6  17   5        6.26        7.82      8.48 o 
  -5  17   5       77.79       69.10      6.23 o 
  -4  17   5       96.18      100.31      6.82 o 
  -3  17   5      110.16      132.21      7.29 o 
  -2  17   5      316.45      325.31     12.36 o 
  -1  17   5      184.94      188.68      8.17 o 
   0  17   5      327.67      335.71     10.08 o 
   1  17   5      198.12      179.04      8.11 o 
   2  17   5       33.08       30.78      5.40 o 
   3  17   5      194.66      186.72      8.33 o 
  -5  18   5       99.61       97.41      7.14 o 
  -4  18   5       89.02       86.83      6.73 o 
  -3  18   5        4.87        3.58      4.75 o 
  -2  18   5       28.38       20.37      5.15 o 
  -1  18   5        5.51        8.44      4.92 o 
   0  18   5       48.23       42.78      6.01 o 
   1  18   5       26.20       30.42      7.03 o 
 -15   0   6      242.04      283.59     18.94 o 
 -14   0   6      231.20      257.22     16.36 o 
 -13   0   6       25.40       39.90      8.82 o 
 -12   0   6        0.06       -2.76      6.61 o 
 -11   0   6        2.27       -4.74      7.74 o 
 -10   0   6      158.61      141.54      5.31 o 
  -9   0   6      891.71      818.53     21.69 o 
  -8   0   6     1698.89     1696.80     33.77 o 
  -7   0   6     2592.45     2480.29     30.54 o 
  -6   0   6     1931.71     1777.24     27.52 o 
  -5   0   6      411.17      421.13      7.42 o 
  -4   0   6       18.22       16.92      2.10 o 
  -3   0   6     1165.50     1305.15     17.18 o 
  -2   0   6     1169.36     1331.47     17.52 o 
  -1   0   6     1664.14     1554.65     20.10 o 
   0   0   6     1921.90     1944.54     24.56 o 
   1   0   6     2013.47     1872.88     23.97 o 
   2   0   6      944.28      859.51     13.00 o 
   3   0   6       44.04       53.48      3.56 o 
   4   0   6        4.20        5.58      4.02 o 
   5   0   6      159.73      170.79      8.17 o 
   6   0   6     1656.92     1621.84     33.72 o 
   7   0   6     1702.55     1682.65     30.07 o 
   8   0   6     1578.06     1491.02     28.01 o 
   9   0   6      401.09      400.64     13.24 o 
  10   0   6      115.79      109.67      8.60 o 
 -15   1   6        1.78        2.67      8.48 o 
 -14   1   6       11.35        8.64      6.05 o 
 -13   1   6       35.59       23.38      5.90 o 
 -12   1   6       70.56       54.68      6.35 o 
 -11   1   6       99.94       78.56      3.67 o 
 -10   1   6        0.43        0.05      2.94 o 
  -9   1   6        3.27        2.89      1.72 o 
  -8   1   6       91.66       94.30      5.33 o 
  -7   1   6       34.02       38.72      4.32 o 
  -6   1   6       73.81       86.73      5.61 o 
  -5   1   6      195.13      186.59      3.83 o 
  -4   1   6       81.05       77.89      2.61 o 
  -3   1   6       40.20       67.90      2.46 o 
  -2   1   6       89.04      112.94      2.78 o 
  -1   1   6       10.67       11.65      1.84 o 
   0   1   6        2.62        5.46      1.85 o 
   1   1   6        7.54        7.92      1.91 o 
   2   1   6       52.57       50.75      2.98 o 
   3   1   6      545.41      532.48      6.72 o 
   4   1   6        1.69        2.54      1.92 o 
   5   1   6      112.69      103.99      4.70 o 
   6   1   6        7.10       10.62      3.30 o 
   7   1   6       24.54       24.02      3.90 o 
   8   1   6        3.41        6.80      3.70 o 
   9   1   6        0.06        0.70      3.94 o 
  10   1   6        4.39        4.93      4.19 o 
 -15   2   6      383.17      395.33     14.96 o 
 -14   2   6      368.09      373.32     17.65 o 
 -13   2   6      101.75      102.29     11.61 o 
 -12   2   6        3.57       -1.55      3.45 o 
 -11   2   6      121.87      122.60      5.02 o 
 -10   2   6      391.33      409.48      7.40 o 
  -9   2   6     1430.69     1444.00     17.19 o 
  -8   2   6     3007.09     3009.02     28.30 o 
  -7   2   6     2881.48     2909.05     27.30 o 
  -6   2   6     2923.17     2963.64     25.24 o 
  -5   2   6       51.58       47.21      2.23 o 
  -4   2   6       73.17       84.44      2.48 o 
  -3   2   6      979.94      941.69      9.37 o 
  -2   2   6     1245.19     1093.53     10.62 o 
  -1   2   6     3846.29     3768.65     31.57 o 
   0   2   6     3187.01     3050.05     26.05 o 
   1   2   6     1337.15     1332.70     12.79 o 
   2   2   6     1105.37     1061.57     10.78 o 
   3   2   6       42.36       45.48      2.46 o 
   4   2   6      205.57      189.42      4.08 o 
   5   2   6      405.74      440.30      8.45 o 
   6   2   6      661.00      700.43     11.31 o 
   7   2   6     1174.08     1169.63     16.29 o 
   8   2   6      707.14      685.47     11.87 o 
   9   2   6      240.58      226.54      7.42 o 
  10   2   6       65.56       66.78      5.44 o 
 -14   3   6       10.21       19.89      6.25 o 
 -13   3   6        6.27        8.96      3.67 o 
 -12   3   6      248.91      246.92     21.00 o 
 -11   3   6      117.55      134.32      6.15 o 
 -10   3   6      132.67      142.37      5.07 o 
  -9   3   6       37.05       29.96      2.89 o 
  -8   3   6      261.11      249.91      8.12 o 
  -7   3   6     1857.36     1911.87     17.14 o 
  -6   3   6      239.64      237.79      3.89 o 
  -5   3   6     1218.53     1098.55     10.62 o 
  -4   3   6     1286.41     1242.60     11.72 o 
  -3   3   6      592.44      589.97      6.99 o 
  -2   3   6      319.06      321.08      4.61 o 
  -1   3   6      457.98      510.99      6.21 o 
   0   3   6      573.46      640.72      9.86 o 
   1   3   6      983.86      958.28      9.89 o 
   2   3   6      213.45      217.19      4.26 o 
   3   3   6      128.83      126.16      4.47 o 
   4   3   6      137.40      131.47      4.58 o 
   5   3   6      233.07      217.47      6.04 o 
   6   3   6      150.99      139.77      7.05 o 
   7   3   6        1.94        2.08      3.44 o 
   8   3   6       32.09       34.13      4.31 o 
   9   3   6       62.37       65.36      5.15 o 
 -14   4   6      251.48      288.21     42.43 o 
 -13   4   6      200.85      218.04      9.02 o 
 -12   4   6       50.56       52.44      4.87 o 
 -11   4   6       67.63       69.50      4.28 o 
 -10   4   6      342.28      345.88      6.27 o 
  -9   4   6     1193.31     1246.71     18.10 o 
  -8   4   6     3254.50     3150.74     33.46 o 
  -7   4   6     3636.44     3423.83     33.44 o 
  -6   4   6      568.98      526.60      8.01 o 
  -5   4   6      283.91      247.26      3.94 o 
  -4   4   6       34.21       34.01      1.80 o 
  -3   4   6     2335.06     2365.67     22.53 o 
  -2   4   6     1562.92     1511.49     13.94 o 
  -1   4   6     3766.46     4047.06     33.83 o 
   0   4   6     3934.74     3892.85     32.70 o 
   1   4   6     2062.14     2082.44     18.71 o 
   2   4   6        4.56        5.41      1.84 o 
   3   4   6      376.76      372.50      6.26 o 
   4   4   6       36.33       32.04      2.47 o 
   5   4   6      141.96      127.79      5.09 o 
   6   4   6      220.36      224.37      6.50 o 
   7   4   6      616.97      601.10     10.93 o 
   8   4   6      249.42      264.74      7.96 o 
   9   4   6      158.52      158.64      6.90 o 
 -14   5   6       21.19       19.90      8.86 o 
 -13   5   6      168.18      171.01      8.41 o 
 -12   5   6      459.03      478.81     11.07 o 
 -11   5   6     1779.84     1791.64     28.30 o 
 -10   5   6      774.28      789.54     10.25 o 
  -9   5   6      144.22      146.42      5.73 o 
  -8   5   6       51.83       48.83      2.81 o 
  -7   5   6      440.59      476.51      6.92 o 
  -6   5   6     2037.47     2039.63     22.57 o 
  -5   5   6     1437.29     1429.76     14.86 o 
  -4   5   6     3043.80     3138.43     26.63 o 
  -3   5   6     3643.62     3788.15     31.73 o 
  -2   5   6      290.74      254.02      4.60 o 
  -1   5   6       61.72       71.10      4.33 o 
   0   5   6      374.48      402.43      5.56 o 
   1   5   6      283.92      288.85      4.74 o 
   2   5   6      795.80      795.92      9.72 o 
   3   5   6        6.43        6.33      2.05 o 
   4   5   6      560.28      547.07      7.17 o 
   5   5   6      297.11      273.03      5.75 o 
   6   5   6      177.96      173.76      5.89 o 
   7   5   6        1.00        0.36      3.33 o 
   8   5   6        3.20        1.76      3.79 o 
   9   5   6       85.94       88.98      5.59 o 
 -14   6   6       80.75       74.33     10.74 o 
 -13   6   6       39.00       43.97      6.71 o 
 -12   6   6        5.81        5.24      5.13 o 
 -11   6   6       32.93       42.93      4.67 o 
 -10   6   6      244.41      248.17      6.78 o 
  -9   6   6      598.48      590.18      9.53 o 
  -8   6   6      743.77      758.09      9.58 o 
  -7   6   6      919.22      909.22     10.85 o 
  -6   6   6       94.63      102.22      3.88 o 
  -5   6   6        4.31        9.44      1.98 o 
  -4   6   6      390.65      389.32      5.99 o 
  -3   6   6      755.57      769.16      8.24 o 
  -2   6   6     2609.11     2656.17     23.02 o 
  -1   6   6     1581.63     1431.99     13.56 o 
   0   6   6     2332.41     2204.61     21.56 o 
   1   6   6     1211.86     1164.50     11.67 o 
   2   6   6      137.14      131.65      4.09 o 
   3   6   6       15.77       21.40      2.31 o 
   4   6   6       12.60       17.57      2.39 o 
   5   6   6      238.30      229.19      6.44 o 
   6   6   6      517.97      513.03      9.65 o 
   7   6   6      117.27      121.50      5.71 o 
   8   6   6      229.99      238.46      7.43 o 
   9   6   6       40.03       43.02      4.94 o 
 -14   7   6      196.12      211.55     11.53 o 
 -13   7   6      262.28      251.32     11.31 o 
 -12   7   6      719.86      712.51     17.64 o 
 -11   7   6     1193.64     1194.59     19.20 o 
 -10   7   6      748.47      773.45     11.53 o 
  -9   7   6      249.22      244.07     12.78 o 
  -8   7   6      144.48      143.22      5.01 o 
  -7   7   6        2.54        0.80      2.06 o 
  -6   7   6     1498.54     1481.04     17.38 o 
  -5   7   6     1933.43     1914.67     19.24 o 
  -4   7   6     2647.53     2630.02     25.32 o 
  -3   7   6     1770.77     1702.55     15.60 o 
  -2   7   6      113.84      100.78      3.86 o 
  -1   7   6       63.54       55.33      2.49 o 
   0   7   6      646.24      664.53      7.71 o 
   1   7   6      282.10      285.91      5.56 o 
   2   7   6      393.63      378.39      6.84 o 
   3   7   6     1177.09     1189.21     12.31 o 
   4   7   6      491.69      505.07      7.87 o 
   5   7   6      392.54      404.26      7.19 o 
   6   7   6       19.51       20.88      3.78 o 
   7   7   6        5.16        4.18      3.70 o 
   8   7   6       86.42       83.73      5.40 o 
   9   7   6      138.80      138.10      7.66 o 
 -13   8   6        8.12       11.06      6.31 o 
 -12   8   6       19.28       21.19      6.12 o 
 -11   8   6        7.25       11.92      4.27 o 
 -10   8   6       48.25       52.40      3.96 o 
  -9   8   6      156.28      145.45      8.08 o 
  -8   8   6      107.65       94.85      4.34 o 
  -7   8   6       22.92       22.07      3.01 o 
  -6   8   6      371.26      369.79      7.93 o 
  -5   8   6       87.90       82.81      6.34 o 
  -4   8   6        0.06        2.87      1.88 o 
  -3   8   6        1.05        5.07      1.93 o 
  -2   8   6       87.05      105.37      3.07 o 
  -1   8   6      274.28      284.30      4.76 o 
   0   8   6      435.05      460.05      6.15 o 
   1   8   6        2.92        2.48      1.95 o 
   2   8   6      596.37      572.42     10.55 o 
   3   8   6      137.64      142.74      4.20 o 
   4   8   6        3.38        1.02      3.15 o 
   5   8   6      136.06      121.34      4.55 o 
   6   8   6      114.38      116.81      5.50 o 
   7   8   6       57.99       46.26      4.46 o 
   8   8   6       31.65       28.04      4.47 o 
 -13   9   6      257.87      276.27     15.80 o 
 -12   9   6      314.24      325.38     12.53 o 
 -11   9   6      498.36      508.45     13.48 o 
 -10   9   6      320.10      344.44      8.82 o 
  -9   9   6       56.72       55.90      3.98 o 
  -8   9   6       47.51       38.68      3.56 o 
  -7   9   6      137.23      130.86      4.99 o 
  -6   9   6       12.84       13.65      3.00 o 
  -5   9   6      955.36     1005.12     14.01 o 
  -4   9   6     1179.85     1158.32     19.68 o 
  -3   9   6      778.58      778.01     14.32 o 
  -2   9   6      283.34      286.94      5.29 o 
  -1   9   6       36.05       26.42      2.20 o 
   0   9   6       41.81       37.86      2.39 o 
   1   9   6      272.64      293.55      5.11 o 
   2   9   6      233.86      237.88      4.79 o 
   3   9   6     1070.65     1078.56     12.67 o 
   4   9   6     1277.75     1294.69     14.90 o 
   5   9   6      475.51      462.33      7.91 o 
   6   9   6      103.80      115.18      5.52 o 
   7   9   6        8.80       10.22      3.93 o 
   8   9   6      150.07      137.07      6.39 o 
 -12  10   6        8.90       17.41      6.29 o 
 -11  10   6        0.08        7.40      4.68 o 
 -10  10   6       40.23       37.96      4.54 o 
  -9  10   6       93.29       84.48      4.65 o 
  -8  10   6      136.01      124.31      5.18 o 
  -7  10   6       23.05       18.09      3.18 o 
  -6  10   6       80.49       80.40      4.84 o 
  -5  10   6       31.30       35.74      3.35 o 
  -4  10   6       80.56       86.54      4.17 o 
  -3  10   6       99.67       96.96      4.30 o 
  -2  10   6        5.81        7.06      2.67 o 
  -1  10   6      142.26      129.91      4.04 o 
   0  10   6        3.45        1.27      2.24 o 
   1  10   6        1.63       -0.38      2.12 o 
   2  10   6        3.92        2.68      2.31 o 
   3  10   6        7.04       12.05      2.56 o 
   4  10   6       50.04       54.25      3.61 o 
   5  10   6        6.34        5.83      3.16 o 
   6  10   6        0.10       -5.23      3.50 o 
   7  10   6       57.39       66.85      5.21 o 
 -12  11   6      461.01      442.29     22.57 o 
 -11  11   6      244.87      266.55      9.50 o 
 -10  11   6      194.03      162.15     21.30 o 
  -9  11   6       34.93       41.85      4.09 o 
  -8  11   6       54.60       48.18      4.10 o 
  -7  11   6       52.08       43.84      4.86 o 
  -6  11   6      205.24      210.47     12.88 o 
  -5  11   6     1248.26     1231.67     16.14 o 
  -4  11   6     1696.24     1667.92     20.23 o 
  -3  11   6      882.38      870.33     12.43 o 
  -2  11   6      262.12      256.44      6.42 o 
  -1  11   6      180.73      156.89      6.65 o 
   0  11   6       27.21       22.21      2.81 o 
   1  11   6       61.23       70.59      3.57 o 
   2  11   6      603.91      618.66      8.94 o 
   3  11   6     1479.62     1465.90     14.90 o 
   4  11   6     1272.13     1263.85     21.37 o 
   5  11   6      364.22      365.01      7.30 o 
   6  11   6       40.33       35.43      4.38 o 
   7  11   6        2.52        6.89      4.73 o 
 -11  12   6       28.06       21.46      5.43 o 
 -10  12   6       23.12       20.64      5.15 o 
  -9  12   6        3.71        4.12      3.47 o 
  -8  12   6       23.36       25.34      3.90 o 
  -7  12   6       27.79       23.04      3.66 o 
  -6  12   6       28.19       30.62      4.24 o 
  -5  12   6       39.66       42.89      3.84 o 
  -4  12   6       56.73       67.48      4.27 o 
  -3  12   6       15.77       17.42      3.28 o 
  -2  12   6       59.58       54.11      3.95 o 
  -1  12   6       83.18       77.21      4.32 o 
   0  12   6      165.53      163.03      5.58 o 
   1  12   6        0.19       -3.93      2.62 o 
   2  12   6       66.95       59.15      3.65 o 
   3  12   6        3.21        5.27      2.38 o 
   4  12   6       54.90       48.69      4.32 o 
   5  12   6        0.29       -2.91      4.65 o 
   6  12   6        0.48       -4.41      5.13 o 
 -11  13   6      148.95      166.19      8.55 o 
 -10  13   6      219.79      218.30      8.82 o 
  -9  13   6       47.98       46.10      5.37 o 
  -8  13   6        2.07       -2.58      3.44 o 
  -7  13   6       17.17       22.81      3.85 o 
  -6  13   6      773.62      765.84     13.94 o 
  -5  13   6     1029.34      985.62     14.23 o 
  -4  13   6     1287.93     1271.84     16.93 o 
  -3  13   6      516.93      551.05     12.38 o 
  -2  13   6      520.11      528.16      9.59 o 
  -1  13   6        0.28       -1.04      3.06 o 
   0  13   6       14.86       15.37      3.49 o 
   1  13   6       80.46       82.97      5.34 o 
   2  13   6      652.68      666.13     11.06 o 
   3  13   6      976.17      977.98     16.54 o 
   4  13   6      481.54      499.73     21.22 o 
   5  13   6      137.66      150.56      7.41 o 
   6  13   6       33.92       33.33      6.57 o 
 -10  14   6       55.65       53.62      7.57 o 
  -9  14   6      218.71      225.99      8.46 o 
  -8  14   6      268.38      263.38      8.34 o 
  -7  14   6      266.02      258.36      7.62 o 
  -6  14   6       39.32       41.23      7.33 o 
  -5  14   6        2.12        4.36      3.58 o 
  -4  14   6        6.94       10.54      3.49 o 
  -3  14   6       94.96      100.13      5.08 o 
  -2  14   6       81.59       73.26      4.60 o 
  -1  14   6      215.40      183.97      7.53 o 
   0  14   6      194.26      182.45      7.51 o 
   1  14   6       37.89       32.98      4.85 o 
   2  14   6        0.60       -5.67      4.13 o 
   3  14   6        1.81       -0.44      3.76 o 
   4  14   6        0.65       -0.47      4.45 o 
   5  14   6        3.31       -0.87      4.63 o 
  -9  15   6       38.37       44.81      5.57 o 
  -8  15   6        0.80       -6.93      4.62 o 
  -7  15   6       42.69       40.55      5.30 o 
  -6  15   6      265.23      260.83      7.53 o 
  -5  15   6      310.72      316.57      8.09 o 
  -4  15   6      331.57      328.48      9.70 o 
  -3  15   6      362.79      371.04     10.57 o 
  -2  15   6       69.51       77.86      5.95 o 
  -1  15   6        7.72        5.34      4.57 o 
   0  15   6        0.40        0.00      4.39 o 
   1  15   6       76.48       77.70      6.11 o 
   2  15   6      578.66      585.34     12.99 o 
   3  15   6      263.52      272.80     17.72 o 
   4  15   6      248.11      261.27     22.62 o 
  -8  16   6      281.04      281.22     10.05 o 
  -7  16   6      240.35      240.52     11.74 o 
  -6  16   6      101.52      109.32      7.18 o 
  -5  16   6        0.43        2.46      4.65 o 
  -4  16   6        0.57        1.55      4.86 o 
  -3  16   6       51.48       41.67      5.49 o 
  -2  16   6       69.15       73.39      6.08 o 
  -1  16   6      246.37      233.37      8.78 o 
   0  16   6      102.36      111.72      7.02 o 
   1  16   6       60.02       78.50      9.75 o 
   2  16   6       14.23       14.37      5.12 o 
   3  16   6       15.21       16.87     12.83 o 
  -6  17   6       15.84       17.99      5.29 o 
  -5  17   6       72.39       75.78     12.20 o 
  -4  17   6       49.14       45.94      5.87 o 
  -3  17   6      118.96       97.43      6.88 o 
  -2  17   6        0.77        0.03      4.74 o 
  -1  17   6       78.18       70.07      6.32 o 
   0  17   6       25.69       17.01      6.52 o 
   1  17   6       49.69       47.94      6.03 o 
 -14   1   7      390.32      393.84     14.11 o 
 -13   1   7      577.67      574.25     16.17 o 
 -12   1   7      281.16      293.48     11.30 o 
 -11   1   7      532.96      514.75     10.47 o 
 -10   1   7        2.18        2.36      2.26 o 
  -9   1   7      279.64      282.07      6.30 o 
  -8   1   7     1115.21     1179.38     12.89 o 
  -7   1   7     2343.35     2344.12     20.79 o 
  -6   1   7     2821.66     2842.04     24.58 o 
  -5   1   7      530.09      538.72      6.54 o 
  -4   1   7     2325.88     2334.99     20.58 o 
  -3   1   7     1234.26     1371.32     14.30 o 
  -2   1   7     1360.48     1358.88     14.30 o 
  -1   1   7     2350.65     2404.53     23.39 o 
   0   1   7     3889.11     3873.91     36.13 o 
   1   1   7     2572.44     2587.89     22.99 o 
   2   1   7     1713.02     1772.91     18.45 o 
   3   1   7      144.51      138.11      3.97 o 
   4   1   7       71.12       67.79      3.57 o 
   5   1   7       16.11       11.71      3.44 o 
   6   1   7      567.08      557.42     10.34 o 
   7   1   7      827.36      827.70     13.41 o 
   8   1   7      499.00      478.23     11.27 o 
   9   1   7      259.05      257.61      8.47 o 
 -14   2   7       52.39       61.72      7.82 o 
 -13   2   7        1.23       -1.50      5.28 o 
 -12   2   7       67.35       72.49     18.72 o 
 -11   2   7        9.09       11.26      2.90 o 
 -10   2   7       39.91       38.47      2.90 o 
  -9   2   7      340.68      303.94      7.57 o 
  -8   2   7       11.27       13.65      3.01 o 
  -7   2   7       50.94       51.89      2.41 o 
  -6   2   7      273.99      279.99      4.60 o 
  -5   2   7        1.31        1.53      1.59 o 
  -4   2   7       18.65       23.37      1.92 o 
  -3   2   7     1464.37     1569.75     14.70 o 
  -2   2   7      248.63      211.27      4.13 o 
  -1   2   7      119.18      106.87      3.90 o 
   0   2   7      122.82      132.04      4.53 o 
   1   2   7       36.11       27.27      2.38 o 
   2   2   7      336.22      357.69      6.33 o 
   3   2   7        2.44        3.49      2.17 o 
   4   2   7       79.98       76.59      3.72 o 
   5   2   7       72.49       71.06      4.56 o 
   6   2   7       11.00       14.06      3.80 o 
   7   2   7       41.84       51.20      4.77 o 
   8   2   7       52.92       46.31      4.84 o 
 -14   3   7      339.48      336.44     13.37 o 
 -13   3   7      149.27      136.48      9.11 o 
 -12   3   7      487.09      475.75     11.02 o 
 -11   3   7        7.89        3.99      2.40 o 
 -10   3   7       48.32       46.06      4.12 o 
  -9   3   7      914.90      862.12     10.64 o 
  -8   3   7     3381.03     3342.36     31.78 o 
  -7   3   7     2041.03     2098.62     21.00 o 
  -6   3   7     1077.88     1040.17     10.54 o 
  -5   3   7     1868.54     1856.58     16.89 o 
  -4   3   7      332.38      337.80      6.37 o 
  -3   3   7       48.89       62.41      2.52 o 
  -2   3   7      275.08      324.70      5.43 o 
  -1   3   7     3988.84     3989.70     33.75 o 
   0   3   7     3488.28     3512.01     30.13 o 
   1   3   7     2211.01     2281.64     20.64 o 
   2   3   7       42.45       40.45      2.73 o 
   3   3   7     1139.41     1167.70     12.16 o 
   4   3   7        1.94       -0.10      2.54 o 
   5   3   7        2.17        2.93      3.35 o 
   6   3   7      135.96      143.18      6.02 o 
   7   3   7      326.21      326.32      8.45 o 
   8   3   7      433.14      426.84      9.74 o 
 -14   4   7        4.14        5.59      6.03 o 
 -13   4   7       67.44       50.31      5.12 o 
 -12   4   7      348.44      358.65     10.17 o 
 -11   4   7      338.74      350.73      7.77 o 
 -10   4   7      149.69      143.19      4.50 o 
  -9   4   7       24.37       23.64      2.56 o 
  -8   4   7      174.31      166.53      6.12 o 
  -7   4   7      107.31       92.97      4.05 o 
  -6   4   7      273.88      254.82      6.23 o 
  -5   4   7      242.31      265.30      5.04 o 
  -4   4   7     1291.78     1325.28     12.79 o 
  -3   4   7     1326.91     1253.07     12.28 o 
  -2   4   7     1792.94     1800.84     16.62 o 
  -1   4   7       20.56       19.77      2.14 o 
   0   4   7        0.69        0.71      2.15 o 
   1   4   7      328.83      328.48      5.38 o 
   2   4   7      195.20      189.22      4.84 o 
   3   4   7       33.02       38.29      2.76 o 
   4   4   7      142.75      139.03      4.63 o 
   5   4   7      117.88      119.66      5.37 o 
   6   4   7      210.94      219.55      6.97 o 
   7   4   7       17.56       12.82      3.97 o 
   8   4   7       26.35       29.61      4.67 o 
 -14   5   7      248.23      220.41     17.69 o 
 -13   5   7      101.41      111.67      8.43 o 
 -12   5   7       41.65       48.85      4.41 o 
 -11   5   7        0.49        5.96      2.87 o 
 -10   5   7       56.76       52.79      3.79 o 
  -9   5   7      890.97      867.30     10.84 o 
  -8   5   7     1059.78     1010.98     13.34 o 
  -7   5   7     2311.74     2354.53     23.36 o 
  -6   5   7      528.03      534.15      7.58 o 
  -5   5   7     1346.73     1353.35     14.61 o 
  -4   5   7        8.88        8.48      1.84 o 
  -3   5   7      206.89      238.56      4.82 o 
  -2   5   7        4.48        4.10      1.85 o 
  -1   5   7     1455.35     1489.09     14.31 o 
   0   5   7     1671.22     1732.81     16.33 o 
   1   5   7      999.82     1067.23     11.27 o 
   2   5   7      385.85      383.23      6.62 o 
   3   5   7      581.45      579.69      7.68 o 
   4   5   7       21.40       22.52      3.06 o 
   5   5   7       38.92       42.11      4.20 o 
   6   5   7        5.79        8.51      3.71 o 
   7   5   7      105.46      101.20      5.71 o 
   8   5   7      215.06      242.11     11.32 o 
 -14   6   7       45.34       54.87      7.55 o 
 -13   6   7      107.62       96.03      8.16 o 
 -12   6   7      613.67      597.21     12.68 o 
 -11   6   7     1334.73     1358.87     18.93 o 
 -10   6   7      479.66      495.14      8.03 o 
  -9   6   7      504.48      495.57      7.72 o 
  -8   6   7        5.91        5.47      2.61 o 
  -7   6   7        0.06        0.38      2.16 o 
  -6   6   7        2.67        4.51      2.16 o 
  -5   6   7      889.30      890.37     10.68 o 
  -4   6   7     2435.39     2452.44     24.07 o 
  -3   6   7     2042.95     2141.83     19.31 o 
  -2   6   7     1505.65     1519.71     15.96 o 
  -1   6   7      166.47      173.90      6.73 o 
   0   6   7       32.18       31.04      2.40 o 
   1   6   7       47.52       42.57      2.73 o 
   2   6   7       90.22       99.57      3.92 o 
   3   6   7      566.50      578.72      7.75 o 
   4   6   7      495.38      493.87      7.97 o 
   5   6   7      522.26      528.04      9.96 o 
   6   6   7      331.71      345.36     10.85 o 
   7   6   7       13.37       13.61      4.13 o 
   8   6   7       37.13       29.93      4.68 o 
 -13   7   7       61.78       66.58      7.45 o 
 -12   7   7       18.27       18.86      4.71 o 
 -11   7   7       85.15       96.48      4.95 o 
 -10   7   7       25.53       25.46      3.59 o 
  -9   7   7       47.73       45.47      3.80 o 
  -8   7   7       91.98       70.74      4.08 o 
  -7   7   7       29.42       19.45      2.62 o 
  -6   7   7      278.19      304.36      6.73 o 
  -5   7   7       62.81       66.36      3.14 o 
  -4   7   7       38.12       43.64      2.81 o 
  -3   7   7       40.22       34.28      2.66 o 
  -2   7   7       38.11       32.94      2.35 o 
  -1   7   7       23.95       26.82      2.33 o 
   0   7   7      146.25      149.10      4.32 o 
   1   7   7        2.60       -2.62      2.05 o 
   2   7   7      360.13      348.01      6.37 o 
   3   7   7      176.20      176.01      4.55 o 
   4   7   7       86.79       91.39      4.17 o 
   5   7   7        1.87       -0.04      3.43 o 
   6   7   7       60.57       62.02      4.97 o 
   7   7   7       82.59       90.86      6.74 o 
   8   7   7       18.83       13.24      4.47 o 
 -13   8   7      125.36      126.92      9.38 o 
 -12   8   7      288.20      270.16      9.26 o 
 -11   8   7      613.94      620.19     12.81 o 
 -10   8   7      448.99      458.12      8.98 o 
  -9   8   7      503.71      507.04      9.17 o 
  -8   8   7      570.80      565.94      9.67 o 
  -7   8   7       25.82       27.30      3.37 o 
  -6   8   7       69.00       62.00      3.86 o 
  -5   8   7      210.78      198.13      5.71 o 
  -4   8   7     1104.93     1081.55     12.49 o 
  -3   8   7      936.67      944.96     11.31 o 
  -2   8   7       90.37       88.60      3.35 o 
  -1   8   7      780.55      794.18      9.02 o 
   0   8   7       57.63       54.53      2.88 o 
   1   8   7      168.40      154.59      4.58 o 
   2   8   7      163.29      163.79      4.76 o 
   3   8   7      706.40      705.58     11.65 o 
   4   8   7      678.74      701.59     14.97 o 
   5   8   7      369.17      395.27      8.62 o 
   6   8   7       20.93       16.25      4.03 o 
   7   8   7      168.85      193.51      7.13 o 
 -13   9   7      112.46      112.06      9.37 o 
 -12   9   7        8.79       11.29      4.87 o 
 -11   9   7        1.15        2.18      5.37 o 
 -10   9   7        0.00        0.64      3.33 o 
  -9   9   7        0.63        5.67      3.27 o 
  -8   9   7       53.04       57.14      4.13 o 
  -7   9   7        7.16        6.03      3.06 o 
  -6   9   7      327.46      339.03      7.54 o 
  -5   9   7        1.29       -1.62      2.69 o 
  -4   9   7      131.66      119.01      4.80 o 
  -3   9   7        2.27        1.79      2.77 o 
  -2   9   7       52.45       67.64      3.92 o 
  -1   9   7        9.45       15.31      2.28 o 
   0   9   7        4.26        2.58      2.19 o 
   1   9   7       89.00       86.24      3.47 o 
   2   9   7      221.49      200.30      5.37 o 
   3   9   7       57.79       57.21      3.36 o 
   4   9   7       47.27       52.65      3.86 o 
   5   9   7       12.45        4.56      3.79 o 
   6   9   7       77.29       65.73      5.14 o 
   7   9   7       65.12       69.21      5.37 o 
 -12  10   7      196.95      202.27      8.83 o 
 -11  10   7      389.04      356.49     20.09 o 
 -10  10   7      682.45      690.46     11.65 o 
  -9  10   7      506.61      512.49      9.73 o 
  -8  10   7      723.35      677.92     12.90 o 
  -7  10   7      280.06      268.15      6.98 o 
  -6  10   7      165.76      156.15      5.67 o 
  -5  10   7      402.54      395.21      8.03 o 
  -4  10   7      988.70      983.55     13.72 o 
  -3  10   7     1393.39     1345.74     17.21 o 
  -2  10   7      549.77      555.95      9.64 o 
  -1  10   7      670.08      646.69     10.42 o 
   0  10   7      453.46      433.59      7.29 o 
   1  10   7        4.47        1.71      2.42 o 
   2  10   7      749.70      743.61      9.31 o 
   3  10   7      841.49      836.74     11.18 o 
   4  10   7     1011.62     1056.36     13.37 o 
   5  10   7      454.82      447.77      9.90 o 
   6  10   7      112.91      102.12      5.78 o 
 -12  11   7       92.69       85.93      8.67 o 
 -11  11   7       25.42       29.83      6.68 o 
 -10  11   7        0.58        0.62      3.66 o 
  -9  11   7        0.33        4.45      3.55 o 
  -8  11   7       28.04       25.95      4.39 o 
  -7  11   7       51.96       38.55      5.45 o 
  -6  11   7        3.56        2.98      3.27 o 
  -5  11   7       25.11       27.86      3.62 o 
  -4  11   7       12.52       13.98      3.38 o 
  -3  11   7       21.33       18.24      3.41 o 
  -2  11   7       34.39       31.27      3.61 o 
  -1  11   7        9.39        7.43      3.16 o 
   0  11   7      272.26      274.45      6.89 o 
   1  11   7        0.04        1.79      2.78 o 
   2  11   7       18.35       23.88      3.33 o 
   3  11   7       20.95       23.42      4.30 o 
   4  11   7        3.47        8.30      3.77 o 
   5  11   7        0.66       -3.01      3.74 o 
   6  11   7       29.89       33.09      4.77 o 
 -11  12   7      174.56      179.22     15.58 o 
 -10  12   7      417.18      425.38     12.27 o 
  -9  12   7      289.20      276.78      7.74 o 
  -8  12   7      177.69      170.85      7.47 o 
  -7  12   7        0.21       -1.87      3.34 o 
  -6  12   7      301.52      279.83      8.83 o 
  -5  12   7     1212.33     1156.89     16.03 o 
  -4  12   7      920.04      887.59     13.31 o 
  -3  12   7      718.26      727.25     11.63 o 
  -2  12   7      951.06      901.72     13.27 o 
  -1  12   7      123.35      119.23      5.30 o 
   0  12   7      333.48      328.37      7.63 o 
   1  12   7        1.09       -4.91      3.27 o 
   2  12   7      239.17      249.00      9.94 o 
   3  12   7      563.03      570.28     10.39 o 
   4  12   7      454.48      452.89      9.47 o 
   5  12   7      171.17      166.35      9.37 o 
 -10  13   7        1.67        1.97      4.77 o 
  -9  13   7       64.54       66.67      5.66 o 
  -8  13   7       32.78       38.29      5.17 o 
  -7  13   7       32.19       33.66      4.14 o 
  -6  13   7       74.35       83.06      5.95 o 
  -5  13   7       10.56       15.19      3.78 o 
  -4  13   7       31.21       33.09      4.00 o 
  -3  13   7        0.38        0.14      4.41 o 
  -2  13   7        3.86        6.36      3.58 o 
  -1  13   7       16.34        8.94      3.47 o 
   0  13   7       65.18       57.49      4.59 o 
   1  13   7       67.65       69.29      4.72 o 
   2  13   7       62.67       60.02      7.20 o 
   3  13   7        6.67       12.07      5.32 o 
   4  13   7       41.68       39.51      6.25 o 
  -9  14   7      252.33      261.01      9.17 o 
  -8  14   7       93.54      100.17      6.57 o 
  -7  14   7        0.87        0.53      3.72 o 
  -6  14   7      282.16      268.70      7.51 o 
  -5  14   7      727.89      695.22     11.91 o 
  -4  14   7      783.19      771.02     12.59 o 
  -3  14   7      221.18      242.73      7.24 o 
  -2  14   7      462.53      465.60     12.40 o 
  -1  14   7      166.63      178.92      6.54 o 
   0  14   7       29.48       19.18      4.78 o 
   1  14   7       40.14       40.82      5.37 o 
   2  14   7      136.48      139.15      7.48 o 
   3  14   7      332.03      343.65     13.03 o 
  -8  15   7      146.54      149.68      6.76 o 
  -7  15   7      250.61      250.73      7.74 o 
  -6  15   7      116.87      115.63      5.94 o 
  -5  15   7       17.76       19.74      4.15 o 
  -4  15   7       12.19        7.55      3.88 o 
  -3  15   7        0.42       -3.28      4.35 o 
  -2  15   7      202.95      205.84      8.37 o 
  -1  15   7       79.54       86.11      6.34 o 
   0  15   7       46.18       45.32      7.86 o 
   1  15   7      109.53      113.83      7.78 o 
   2  15   7       85.17       93.06      8.51 o 
  -6  16   7       13.28       13.49      5.25 o 
  -5  16   7       47.16       43.92      5.87 o 
  -4  16   7       51.37       51.65      6.08 o 
  -3  16   7      110.54       93.23      6.85 o 
  -2  16   7       10.96       10.80      5.09 o 
  -1  16   7       75.45       72.40      6.37 o 
   0  16   7        0.44       -1.19      4.90 o 
   1  16   7        7.17        1.41      4.93 o 
 -14   0   8      333.09      377.71     20.17 o 
 -13   0   8      900.51      797.50     27.72 o 
 -12   0   8      650.41      708.36     22.70 o 
 -11   0   8     1473.46     1374.06     39.95 o 
 -10   0   8      633.57      599.50     14.15 o 
  -9   0   8      346.92      281.81     25.18 o 
  -8   0   8     2711.30     2747.58     34.52 o 
  -7   0   8       60.11       41.99      3.65 o 
  -6   0   8     3666.83     3602.21     53.34 o 
  -5   0   8      260.89      282.78      8.15 o 
  -4   0   8      139.74      154.25      6.18 o 
  -3   0   8     3203.87     3235.71     39.66 o 
  -2   0   8      207.66      214.21      6.39 o 
  -1   0   8     1870.52     1778.93     27.79 o 
   0   0   8     2260.73     2297.04     29.73 o 
   1   0   8      368.96      359.71      8.35 o 
   2   0   8     3106.74     3021.98     47.42 o 
   3   0   8       44.56       55.70      4.60 o 
   4   0   8      289.74      308.46     18.05 o 
   5   0   8       37.09       30.02      5.88 o 
   6   0   8        6.00        4.22      5.50 o 
   7   0   8      185.89      189.19     13.52 o 
 -14   1   8        0.97        4.97      5.93 o 
 -13   1   8        2.35        9.53      5.71 o 
 -12   1   8        1.34        0.27      3.86 o 
 -11   1   8        1.15        4.30      5.47 o 
 -10   1   8       70.64       59.67      3.96 o 
  -9   1   8        6.07        7.39      2.57 o 
  -8   1   8      130.46      160.05      8.03 o 
  -7   1   8       83.72       70.65      2.90 o 
  -6   1   8       40.52       49.81      2.84 o 
  -5   1   8      196.42      183.41      4.03 o 
  -4   1   8      236.09      236.04      4.45 o 
  -3   1   8        0.31        5.79      1.97 o 
  -2   1   8      519.96      495.38      6.73 o 
  -1   1   8       93.34      102.07      3.42 o 
   0   1   8      169.90      183.57      4.38 o 
   1   1   8      559.74      514.59      7.21 o 
   2   1   8      270.96      276.26      6.40 o 
   3   1   8        7.99        8.16      2.51 o 
   4   1   8        0.86        3.15      3.45 o 
   5   1   8        0.15        0.49      3.73 o 
   6   1   8        2.92       -2.39      3.79 o 
   7   1   8       13.22       17.62      4.57 o 
 -14   2   8      331.49      355.28     13.72 o 
 -13   2   8      335.12      342.82     12.95 o 
 -12   2   8      770.70      761.85     36.52 o 
 -11   2   8      836.34      810.86     13.33 o 
 -10   2   8      194.34      191.64      5.12 o 
  -9   2   8      252.70      224.87      6.59 o 
  -8   2   8     1010.21      956.82     14.23 o 
  -7   2   8     1666.87     1673.29     19.66 o 
  -6   2   8      554.52      544.76      6.97 o 
  -5   2   8      602.87      611.37      7.50 o 
  -4   2   8      609.95      621.26      7.59 o 
  -3   2   8     1201.58     1263.43     12.70 o 
  -2   2   8      144.78      135.96      3.89 o 
  -1   2   8      577.14      603.92      7.67 o 
   0   2   8     1415.67     1465.90     14.57 o 
   1   2   8     2030.63     2056.26     19.32 o 
   2   2   8      636.30      626.00      9.04 o 
   3   2   8      500.74      509.00      8.57 o 
   4   2   8      258.25      270.61      7.34 o 
   5   2   8      103.67       97.12      5.42 o 
   6   2   8        0.14       -5.59      3.72 o 
   7   2   8      105.27      101.71      6.04 o 
 -14   3   8        6.64        2.53      6.21 o 
 -13   3   8        2.19        2.64      5.49 o 
 -12   3   8        4.23        8.18      4.12 o 
 -11   3   8       17.72       24.79      3.51 o 
 -10   3   8      268.18      235.70      6.35 o 
  -9   3   8      230.42      211.99      5.22 o 
  -8   3   8       86.74       99.55      3.90 o 
  -7   3   8      807.05      785.21     10.15 o 
  -6   3   8      141.75      124.53      4.18 o 
  -5   3   8      277.14      278.50      5.41 o 
  -4   3   8      211.20      191.49      4.21 o 
  -3   3   8        3.01       -1.28      1.94 o 
  -2   3   8     1772.10     1795.25     16.95 o 
  -1   3   8      753.28      781.13      9.11 o 
   0   3   8      798.51      803.44      9.40 o 
   1   3   8     1692.61     1624.06     15.99 o 
   2   3   8        0.34       -2.32      1.54 o 
   3   3   8      192.40      179.53      4.79 o 
   4   3   8       28.98       32.94      4.08 o 
   5   3   8       46.17       52.67      5.18 o 
   6   3   8       57.20       65.14      5.19 o 
   7   3   8       64.26       67.80      5.44 o 
 -14   4   8      313.78      304.74     18.83 o 
 -13   4   8      142.94      147.84     15.52 o 
 -12   4   8      534.54      494.18     11.59 o 
 -11   4   8       75.40       80.08      5.63 o 
 -10   4   8       70.42       64.74      3.62 o 
  -9   4   8      240.69      240.83      5.52 o 
  -8   4   8      378.95      348.38      6.39 o 
  -7   4   8     3897.02     3880.89     36.73 o 
  -6   4   8       37.87       43.18      2.94 o 
  -5   4   8     1028.31     1041.51     12.26 o 
  -4   4   8     1983.39     1979.75     18.32 o 
  -3   4   8       39.44       40.17      2.57 o 
  -2   4   8       72.53       63.23      2.96 o 
  -1   4   8       35.70       47.48      2.86 o 
   0   4   8      928.03      912.54     10.26 o 
   1   4   8     1392.61     1388.00     14.15 o 
   2   4   8       41.73       53.77      3.50 o 
   3   4   8     1107.98     1142.29     12.47 o 
   4   4   8      155.71      132.25      5.68 o 
   5   4   8       27.37       30.00      4.20 o 
   6   4   8       62.28       73.20      5.19 o 
   7   4   8      123.74      124.33      6.42 o 
 -13   5   8       40.05       50.22      8.90 o 
 -12   5   8      150.61      149.00      7.08 o 
 -11   5   8      215.04      203.00      6.35 o 
 -10   5   8      382.75      394.05      9.08 o 
  -9   5   8      375.33      333.45      6.44 o 
  -8   5   8      174.26      171.45      4.83 o 
  -7   5   8       50.54       74.69      3.58 o 
  -6   5   8      157.15      164.68      4.68 o 
  -5   5   8      147.03      159.63      5.21 o 
  -4   5   8      704.51      681.05     10.42 o 
  -3   5   8       78.16       75.04      3.06 o 
  -2   5   8      594.40      565.36      7.38 o 
  -1   5   8     1029.11     1050.20     14.42 o 
   0   5   8      803.20      793.90      9.41 o 
   1   5   8       30.99       31.89      2.81 o 
   2   5   8        2.99       -0.38      1.89 o 
   3   5   8      821.29      842.36     10.35 o 
   4   5   8      369.51      366.23      8.54 o 
   5   5   8       72.16       81.68      5.27 o 
   6   5   8      280.57      295.26      8.15 o 
   7   5   8      123.94      124.44      6.35 o 
 -13   6   8      374.72      380.37     13.25 o 
 -12   6   8       92.35       89.64      6.04 o 
 -11   6   8       52.12       52.62      4.27 o 
 -10   6   8        4.93        4.23      3.72 o 
  -9   6   8       30.90       25.34      3.00 o 
  -8   6   8       90.84      104.78      4.42 o 
  -7   6   8      166.25      151.65      4.66 o 
  -6   6   8      913.87      936.90     11.55 o 
  -5   6   8     1593.42     1574.50     16.99 o 
  -4   6   8     1918.03     1908.15     19.83 o 
  -3   6   8      167.10      148.28      3.91 o 
  -2   6   8        7.88        3.52      1.83 o 
  -1   6   8       30.17       36.57      2.71 o 
   0   6   8       28.98       32.90      2.75 o 
   1   6   8       39.36       37.41      3.20 o 
   2   6   8      492.36      498.56      9.30 o 
   3   6   8      552.13      549.92     10.76 o 
   4   6   8      375.85      350.07      7.09 o 
   5   6   8       21.77       21.12      4.09 o 
   6   6   8       21.96       30.21      4.58 o 
   7   6   8      141.30      171.46      7.30 o 
 -13   7   8       39.27       43.60      6.99 o 
 -12   7   8      119.80      125.42     10.00 o 
 -11   7   8      462.13      458.17      9.39 o 
 -10   7   8      271.02      283.72      8.29 o 
  -9   7   8      531.96      542.02      9.80 o 
  -8   7   8     1325.23     1248.94     16.63 o 
  -7   7   8       13.28       19.46      3.32 o 
  -6   7   8        6.10        7.96      2.51 o 
  -5   7   8       12.93       17.36      2.69 o 
  -4   7   8      627.46      629.02      8.88 o 
  -3   7   8      804.40      812.11     10.52 o 
  -2   7   8        6.80        5.75      2.21 o 
  -1   7   8     1299.35     1307.14     14.73 o 
   0   7   8     1229.40     1226.69     12.92 o 
   1   7   8        4.26        8.37      2.51 o 
   2   7   8       71.32       70.52      3.84 o 
   3   7   8       81.90       88.45      5.87 o 
   4   7   8      547.01      541.39      8.92 o 
   5   7   8      312.09      339.58      8.33 o 
   6   7   8      121.60      123.59      6.48 o 
 -13   8   8      164.45      168.91     10.29 o 
 -12   8   8       21.40       20.27      6.05 o 
 -11   8   8        3.58        6.55      3.76 o 
 -10   8   8       77.50       76.20      5.47 o 
  -9   8   8       69.54       65.98      4.58 o 
  -8   8   8       22.24       30.48      3.76 o 
  -7   8   8       42.85       44.33      3.87 o 
  -6   8   8      948.72      910.16     13.16 o 
  -5   8   8      938.83      906.69     13.10 o 
  -4   8   8      183.71      169.30      5.62 o 
  -3   8   8      295.72      312.66      7.55 o 
  -2   8   8        5.17        6.93      2.55 o 
  -1   8   8       75.25       67.77      3.25 o 
   0   8   8       70.59       78.81      3.49 o 
   1   8   8       57.35       54.02      3.26 o 
   2   8   8      465.56      459.44      7.90 o 
   3   8   8       66.58       64.67      4.03 o 
   4   8   8      190.65      196.31      5.92 o 
   5   8   8        2.29       10.16      3.96 o 
   6   8   8       60.51       62.32      5.30 o 
 -12   9   8      218.24      237.47     11.41 o 
 -11   9   8      431.22      451.60      9.73 o 
 -10   9   8      254.49      257.76      8.63 o 
  -9   9   8      880.14      883.22     17.90 o 
  -8   9   8      546.70      545.19     10.06 o 
  -7   9   8      433.22      413.70      8.49 o 
  -6   9   8      191.94      209.34      6.27 o 
  -5   9   8       53.06       41.51      3.79 o 
  -4   9   8      359.67      344.90      7.72 o 
  -3   9   8     1405.08     1343.11     18.38 o 
  -2   9   8      299.05      301.56      7.33 o 
  -1   9   8      666.52      645.53      9.42 o 
   0   9   8      506.18      542.72      7.67 o 
   1   9   8       72.63       80.02      3.69 o 
   2   9   8       10.69       11.09      2.77 o 
   3   9   8      115.43      111.07      4.84 o 
   4   9   8      308.94      321.76      9.11 o 
   5   9   8      646.42      660.00     18.43 o 
 -12  10   8       34.94       40.96      7.39 o 
 -11  10   8        0.13        0.05      3.78 o 
 -10  10   8        1.00        2.79      4.29 o 
  -9  10   8        6.15        9.96      3.78 o 
  -8  10   8      118.65      113.82      5.43 o 
  -7  10   8      106.18       97.76      5.17 o 
  -6  10   8      215.63      190.16      6.30 o 
  -5  10   8       53.58       53.84      4.27 o 
  -4  10   8       11.38        6.22      3.31 o 
  -3  10   8       19.58       17.79      3.55 o 
  -2  10   8      183.54      194.64      6.25 o 
  -1  10   8      106.42      103.31      5.00 o 
   0  10   8        0.14       -4.54      3.18 o 
   1  10   8       40.71       34.68      3.50 o 
   2  10   8      111.16      105.32      4.20 o 
   3  10   8       46.72       47.60      4.01 o 
   4  10   8        0.68       -1.66      3.31 o 
   5  10   8       10.75       14.48      4.32 o 
 -11  11   8      181.15      201.17      8.78 o 
 -10  11   8      509.41      512.79     12.04 o 
  -9  11   8      325.87      324.76     10.14 o 
  -8  11   8      253.63      240.28      7.21 o 
  -7  11   8      364.38      336.84      8.22 o 
  -6  11   8       42.70       45.67      4.28 o 
  -5  11   8      350.66      329.11      7.76 o 
  -4  11   8      552.16      518.29      9.83 o 
  -3  11   8      368.70      391.61      8.48 o 
  -2  11   8     1634.67     1552.54     19.82 o 
  -1  11   8      180.71      178.70      6.34 o 
   0  11   8      122.20      115.53     10.12 o 
   1  11   8      125.17      128.84      7.43 o 
   2  11   8       23.06       21.96      3.66 o 
   3  11   8      126.40      121.24      5.69 o 
   4  11   8      194.51      188.59      6.85 o 
 -10  12   8        4.35        7.36      4.63 o 
  -9  12   8        6.32        6.42      3.90 o 
  -8  12   8       68.29       66.26      5.02 o 
  -7  12   8        0.75        1.76      3.57 o 
  -6  12   8       41.79       40.36      4.40 o 
  -5  12   8       14.19       14.06      3.70 o 
  -4  12   8       81.97       74.18      5.98 o 
  -3  12   8      146.27      138.51      5.89 o 
  -2  12   8       15.20       16.16      3.86 o 
  -1  12   8        8.41       11.39      3.70 o 
   0  12   8        5.65       -0.94      3.54 o 
   1  12   8       17.45       11.08      3.93 o 
   2  12   8       62.72       64.75      8.11 o 
   3  12   8        2.32        4.55      3.85 o 
  -9  13   8      118.24      124.50      6.31 o 
  -8  13   8      190.62      185.49      7.58 o 
  -7  13   8      148.98      157.05      7.28 o 
  -6  13   8        2.01        1.22      3.74 o 
  -5  13   8      197.02      193.19      6.80 o 
  -4  13   8      444.49      420.05      9.23 o 
  -3  13   8      414.20      436.84     13.31 o 
  -2  13   8      757.03      761.63     12.57 o 
  -1  13   8      185.13      185.43      6.60 o 
   0  13   8       18.77       15.67      3.96 o 
   1  13   8       67.09       65.24      5.08 o 
   2  13   8        0.24       -3.32      4.59 o 
   3  13   8       52.55       37.62      7.06 o 
  -8  14   8       19.22       20.52      4.53 o 
  -7  14   8        1.01       -0.70      4.34 o 
  -6  14   8      244.48      234.29      7.67 o 
  -5  14   8       66.18       68.86      5.11 o 
  -4  14   8       10.54       11.69      3.96 o 
  -3  14   8       35.15       22.49      4.25 o 
  -2  14   8       16.44       14.22      4.06 o 
  -1  14   8       59.63       67.67      5.09 o 
   0  14   8       31.61       37.94      5.65 o 
   1  14   8        3.01        2.30      4.86 o 
  -6  15   8        4.00        1.58      4.02 o 
  -5  15   8        8.08        1.68      3.94 o 
  -4  15   8       92.85       96.25      5.77 o 
  -3  15   8      218.97      200.25      8.69 o 
  -2  15   8      102.19      103.30      7.08 o 
  -1  15   8      193.04      184.86      8.33 o 
   0  15   8       50.92       58.39      6.14 o 
 -12   1   9      447.97      479.53      9.60 o 
 -11   1   9      739.37      733.21     12.02 o 
 -10   1   9      570.93      547.68      9.91 o 
  -9   1   9      207.29      190.53      8.14 o 
  -8   1   9      261.13      239.84      5.55 o 
  -7   1   9        2.62        8.92      3.60 o 
  -6   1   9     1177.70     1171.72     12.29 o 
  -5   1   9     2090.41     2069.55     19.33 o 
  -4   1   9      891.12      874.38      9.99 o 
  -3   1   9      249.77      248.92      5.07 o 
  -2   1   9      522.62      511.40      8.28 o 
  -1   1   9        3.82        1.01      2.33 o 
   0   1   9      135.95      133.56      4.21 o 
   1   1   9        4.18        5.73      3.20 o 
   2   1   9      854.55      837.79     11.37 o 
   3   1   9     1537.66     1512.56     19.90 o 
   4   1   9      811.75      839.31     13.53 o 
   5   1   9      252.04      268.75      7.96 o 
   6   1   9       72.22       72.04      5.59 o 
 -13   2   9       63.50       72.69     11.15 o 
 -12   2   9        0.71        5.10      3.51 o 
 -11   2   9        0.67        0.91      3.31 o 
 -10   2   9       44.06       49.05      4.41 o 
  -9   2   9      657.99      608.04     15.37 o 
  -8   2   9      426.98      400.42      7.05 o 
  -7   2   9     1265.74     1245.81     14.36 o 
  -6   2   9      223.08      205.82      6.71 o 
  -5   2   9        0.27        0.92      2.23 o 
  -4   2   9      297.93      293.95      5.45 o 
  -3   2   9        1.69        1.86      2.24 o 
  -2   2   9        1.52       -1.41      2.24 o 
  -1   2   9      555.64      542.03      7.57 o 
   0   2   9      115.85      123.00      4.17 o 
   1   2   9      835.35      812.80      9.98 o 
   2   2   9        2.60        3.89      2.25 o 
   3   2   9        2.45       10.52      3.38 o 
   4   2   9       60.11       61.00      6.84 o 
   5   2   9       23.96       29.81      4.65 o 
   6   2   9        3.11       -4.84      4.18 o 
 -13   3   9      315.54      355.08     20.14 o 
 -12   3   9      558.35      562.95     10.56 o 
 -11   3   9      520.35      510.71      9.68 o 
 -10   3   9      261.24      258.28      6.74 o 
  -9   3   9       34.43       39.20      3.30 o 
  -8   3   9       81.52       75.94      3.80 o 
  -7   3   9      679.89      670.35      9.46 o 
  -6   3   9      544.14      528.11      8.13 o 
  -5   3   9      742.36      732.76      8.86 o 
  -4   3   9      803.29      783.21      9.32 o 
  -3   3   9      757.26      729.00      8.91 o 
  -2   3   9       30.61       26.80      2.74 o 
  -1   3   9        5.07        6.65      2.42 o 
   0   3   9       16.44        9.42      2.65 o 
   1   3   9      225.94      218.74      5.41 o 
   2   3   9      510.15      506.07      8.45 o 
   3   3   9      435.07      445.14      8.07 o 
   4   3   9      572.97      579.31     11.00 o 
   5   3   9      155.63      174.84      7.90 o 
   6   3   9       13.37       14.93      4.58 o 
 -13   4   9        0.92       13.73      7.99 o 
 -12   4   9       63.04       69.05      5.64 o 
 -11   4   9       23.71       22.92      3.62 o 
 -10   4   9      124.93      137.00      6.66 o 
  -9   4   9      809.93      764.49     10.50 o 
  -8   4   9     1562.88     1531.00     18.45 o 
  -7   4   9      430.97      426.98      7.41 o 
  -6   4   9      339.77      344.23      6.56 o 
  -5   4   9      208.39      204.55      5.25 o 
  -4   4   9      473.49      449.68      6.76 o 
  -3   4   9        1.39        2.25      2.27 o 
  -2   4   9       54.16       41.31      2.95 o 
  -1   4   9      294.71      279.23      5.55 o 
   0   4   9      940.69      948.31     10.99 o 
   1   4   9       58.43       44.91      3.29 o 
   2   4   9       41.66       32.96      3.51 o 
   3   4   9       50.15       40.86      3.87 o 
   4   4   9      176.50      169.13      6.76 o 
   5   4   9       45.75       42.49      4.91 o 
   6   4   9        9.96        7.22      4.54 o 
 -13   5   9      130.78      152.71     13.77 o 
 -12   5   9      580.88      564.31     15.65 o 
 -11   5   9      405.18      408.33      8.74 o 
 -10   5   9       55.11       60.95      3.75 o 
  -9   5   9       34.02       33.80      3.21 o 
  -8   5   9        4.19        9.84      2.59 o 
  -7   5   9      703.05      727.58     11.37 o 
  -6   5   9      133.04      117.57      5.04 o 
  -5   5   9      333.77      325.98      7.31 o 
  -4   5   9     1403.70     1396.30     15.81 o 
  -3   5   9      967.38      941.18     10.66 o 
  -2   5   9       41.84       38.64      2.94 o 
  -1   5   9       48.83       41.99      3.06 o 
   0   5   9        5.15        5.50      2.61 o 
   1   5   9      656.33      629.53      8.61 o 
   2   5   9        3.84       -0.51      1.76 o 
   3   5   9      246.31      273.32      6.68 o 
   4   5   9      181.29      172.94      7.30 o 
   5   5   9      107.24       96.39      5.84 o 
 -13   6   9       37.73       51.55     10.52 o 
 -12   6   9       21.90       38.19      4.39 o 
 -11   6   9       25.34       34.46      4.15 o 
 -10   6   9       67.54       77.39      4.89 o 
  -9   6   9      312.55      317.15     12.22 o 
  -8   6   9      827.64      808.48     11.15 o 
  -7   6   9      674.22      680.89      9.75 o 
  -6   6   9        2.17        0.12      2.63 o 
  -5   6   9      181.70      177.13      7.66 o 
  -4   6   9      122.75      136.97      7.34 o 
  -3   6   9      123.06      119.53      4.46 o 
  -2   6   9       28.56       33.49      2.88 o 
  -1   6   9       86.12       94.11      3.79 o 
   0   6   9      539.45      525.56      7.68 o 
   1   6   9      310.30      299.72      6.00 o 
   2   6   9       52.53       52.73      3.91 o 
   3   6   9       84.73       85.06      4.55 o 
   4   6   9       69.74       69.45      5.21 o 
   5   6   9       58.18       55.04      5.25 o 
 -12   7   9      378.10      404.19     20.11 o 
 -11   7   9      233.73      227.33      8.35 o 
 -10   7   9      138.69      135.65      6.78 o 
  -9   7   9      113.94      114.35      5.48 o 
  -8   7   9       46.43       53.19      6.48 o 
  -7   7   9       62.04       75.77      5.44 o 
  -6   7   9      277.60      265.43     12.09 o 
  -5   7   9      622.21      606.60      9.08 o 
  -4   7   9     1670.87     1612.51     17.86 o 
  -3   7   9      426.86      451.79      7.75 o 
  -2   7   9      545.17      520.84     10.97 o 
  -1   7   9        0.23       -2.59      2.42 o 
   0   7   9      172.35      153.04      4.59 o 
   1   7   9      144.15      127.00      4.44 o 
   2   7   9      343.27      341.32      8.28 o 
   3   7   9      107.57      118.91      6.83 o 
   4   7   9       92.12       86.87      5.56 o 
   5   7   9       16.75       13.12      4.54 o 
 -12   8   9       57.76       53.00      5.88 o 
 -11   8   9      276.70      307.93      8.25 o 
 -10   8   9      157.66      163.74      6.46 o 
  -9   8   9      379.11      398.94      8.84 o 
  -8   8   9      960.87      946.87     14.64 o 
  -7   8   9      840.80      844.34     13.11 o 
  -6   8   9        6.40        6.90      3.43 o 
  -5   8   9        9.11        5.44      3.33 o 
  -4   8   9        0.34        0.32      3.24 o 
  -3   8   9      625.08      601.84      9.11 o 
  -2   8   9      523.54      555.02      8.80 o 
  -1   8   9      598.91      636.50      9.63 o 
   0   8   9      741.27      716.28     14.71 o 
   1   8   9      579.34      599.73      8.61 o 
   2   8   9       34.56       44.68      3.90 o 
   3   8   9        7.15        2.73      3.34 o 
   4   8   9        4.22        2.67      4.06 o 
 -11   9   9       51.02       50.99      4.86 o 
 -10   9   9       61.68       58.33      4.84 o 
  -9   9   9        8.66       12.98      3.91 o 
  -8   9   9        3.54        6.19      3.62 o 
  -7   9   9      118.62      124.09      5.65 o 
  -6   9   9       16.52       21.57      3.83 o 
  -5   9   9       95.07       86.62      4.92 o 
  -4   9   9        6.69        5.52      3.44 o 
  -3   9   9      148.80      144.25      5.83 o 
  -2   9   9       57.52       59.27      4.52 o 
  -1   9   9       18.08       16.95      4.61 o 
   0   9   9      271.22      270.63      7.65 o 
   1   9   9        0.24       -0.88      2.93 o 
   2   9   9      181.82      198.93     11.58 o 
   3   9   9        0.82       -1.22      3.46 o 
   4   9   9        0.25       -4.71      3.85 o 
 -11  10   9       51.34       49.75      5.03 o 
 -10  10   9      209.73      210.57      7.36 o 
  -9  10   9      250.41      258.98      7.55 o 
  -8  10   9      488.09      501.05     10.13 o 
  -7  10   9      182.70      185.14      6.69 o 
  -6  10   9      249.04      251.33      7.91 o 
  -5  10   9       74.01       72.88      4.86 o 
  -4  10   9       16.63        7.10      3.53 o 
  -3  10   9      173.64      185.60      6.50 o 
  -2  10   9      547.12      541.82     14.27 o 
  -1  10   9      750.15      760.18     12.60 o 
   0  10   9      440.67      462.42      9.69 o 
   1  10   9      193.88      210.22      7.34 o 
   2  10   9       55.45       63.04      4.93 o 
   3  10   9       14.92       19.36      4.77 o 
 -10  11   9        0.16        1.46      4.07 o 
  -9  11   9        4.78        8.11      4.13 o 
  -8  11   9        1.34       -1.32      3.80 o 
  -7  11   9       64.33       59.16      4.94 o 
  -6  11   9       16.68       15.36      4.09 o 
  -5  11   9        2.87       -0.93      3.46 o 
  -4  11   9      129.49      124.39      5.82 o 
  -3  11   9        4.94       -0.31      3.62 o 
  -2  11   9       13.70       15.88      6.14 o 
  -1  11   9       26.18       30.26      4.36 o 
   0  11   9       41.59       30.59      4.50 o 
   1  11   9       50.86       55.24      5.03 o 
   2  11   9       17.53       15.93      5.03 o 
  -9  12   9      363.67      342.35      9.08 o 
  -8  12   9       78.42       79.82      5.43 o 
  -7  12   9      174.49      193.36      7.13 o 
  -6  12   9      258.55      244.78      7.52 o 
  -5  12   9       90.96       75.53      5.17 o 
  -4  12   9       62.27       54.48      4.78 o 
  -3  12   9       51.27       56.51      4.81 o 
  -2  12   9      462.54      455.90      9.69 o 
  -1  12   9      553.68      520.98     10.58 o 
   0  12   9      109.95      114.05      5.96 o 
   1  12   9       84.82       93.56      7.85 o 
  -8  13   9       97.68       97.01      6.08 o 
  -7  13   9        2.59        5.28      4.18 o 
  -6  13   9       43.02       51.53      5.08 o 
  -5  13   9      103.86       89.32      5.63 o 
  -4  13   9       38.94       32.73      4.45 o 
  -3  13   9       85.83       74.58      5.30 o 
  -2  13   9       11.28       16.31      4.41 o 
  -1  13   9        3.40        2.90      3.97 o 
   0  13   9       74.70       67.37      5.33 o 
  -6  14   9      155.87      167.01      7.20 o 
  -5  14   9       54.60       61.26      5.27 o 
  -4  14   9        2.03        0.33      4.03 o 
  -3  14   9       17.45       14.37      5.17 o 
  -2  14   9      216.59      208.37      7.34 o 
 -13   0  10       63.04       56.01      9.85 o 
 -12   0  10      504.42      481.23     14.08 o 
 -11   0  10      176.12      165.97     10.41 o 
 -10   0  10      425.84      443.82     13.19 o 
  -9   0  10      733.80      732.27     17.13 o 
  -8   0  10      348.36      326.39     11.34 o 
  -7   0  10       72.70       66.63      6.18 o 
  -6   0  10      253.79      259.85     12.93 o 
  -5   0  10     1520.14     1529.03     23.58 o 
  -4   0  10     3034.92     3053.22     39.07 o 
  -3   0  10     1200.71     1237.28     19.05 o 
  -2   0  10      564.06      601.71     11.99 o 
  -1   0  10      130.82      154.37      7.12 o 
   0   0  10      208.05      222.99      9.51 o 
   1   0  10      151.66      169.93      7.38 o 
   2   0  10      419.52      459.43     11.04 o 
   3   0  10      630.26      656.78     17.15 o 
   4   0  10      962.98     1018.92     22.93 o 
 -13   1  10        0.47       -2.87      4.24 o 
 -12   1  10        2.27        7.07      3.91 o 
 -11   1  10        2.28        4.76      3.61 o 
 -10   1  10        0.16        2.47      3.37 o 
  -9   1  10      323.62      308.15      7.91 o 
  -8   1  10        4.41        3.40      3.57 o 
  -7   1  10      230.43      217.71      6.30 o 
  -6   1  10       97.57       90.90      4.39 o 
  -5   1  10       22.10       27.26      2.92 o 
  -4   1  10        4.55       12.97      3.04 o 
  -3   1  10       11.67       12.61      2.83 o 
  -2   1  10      152.18      153.96      4.67 o 
  -1   1  10       79.30       77.99      3.83 o 
   0   1  10        3.26        1.48      3.27 o 
   1   1  10       11.53       10.09      3.27 o 
   2   1  10        0.49        2.87      2.92 o 
   3   1  10        3.47       11.55      5.11 o 
   4   1  10        1.55        4.46      4.31 o 
 -13   2  10      163.27      162.57      8.61 o 
 -12   2  10      277.36      283.33     13.85 o 
 -11   2  10      441.76      451.88      9.38 o 
 -10   2  10      294.34      308.36      7.85 o 
  -9   2  10      377.31      396.07      8.73 o 
  -8   2  10      109.62      123.76      8.24 o 
  -7   2  10      126.11      114.76      4.50 o 
  -6   2  10      179.24      186.50      5.89 o 
  -5   2  10      970.67      959.42     11.06 o 
  -4   2  10     1354.01     1376.06     14.45 o 
  -3   2  10     1151.32     1138.20     16.02 o 
  -2   2  10      213.92      235.68      6.71 o 
  -1   2  10      153.53      161.23      5.57 o 
   0   2  10        0.31       -2.29      2.68 o 
   1   2  10        2.59        2.52      2.80 o 
   2   2  10      216.48      232.99      9.03 o 
   3   2  10      408.71      435.51      9.96 o 
   4   2  10      401.65      430.88     10.27 o 
 -12   3  10        5.44        9.61      3.96 o 
 -11   3  10        3.47        6.95      3.64 o 
 -10   3  10       73.15       75.04      7.23 o 
  -9   3  10      361.82      369.19      7.36 o 
  -8   3  10      196.81      207.15      5.79 o 
  -7   3  10      480.91      469.19      8.02 o 
  -6   3  10      196.55      191.37      5.32 o 
  -5   3  10       65.51       68.83      4.60 o 
  -4   3  10        9.22        6.56      2.64 o 
  -3   3  10        0.04        0.27      2.58 o 
  -2   3  10      199.29      176.57      4.96 o 
  -1   3  10      201.26      184.73      5.07 o 
   0   3  10       17.05       20.30      3.15 o 
   1   3  10       55.57       55.91      3.71 o 
   2   3  10       74.62       70.52      4.43 o 
   3   3  10       11.27       12.47      4.37 o 
   4   3  10        1.53        1.88      4.38 o 
 -12   4  10      189.97      185.65      6.90 o 
 -11   4  10      622.11      612.25     22.64 o 
 -10   4  10      385.78      387.87      7.54 o 
  -9   4  10      110.70      123.61      4.89 o 
  -8   4  10      402.37      398.05      7.56 o 
  -7   4  10        4.54        6.60      2.89 o 
  -6   4  10       11.92       13.42      2.99 o 
  -5   4  10      431.77      423.16      7.61 o 
  -4   4  10      379.63      389.11      7.31 o 
  -3   4  10      573.81      608.89      8.42 o 
  -2   4  10      349.89      357.12      6.55 o 
  -1   4  10      175.23      178.94      5.03 o 
   0   4  10       70.81       61.80      4.52 o 
   1   4  10        8.04       -0.52      2.80 o 
   2   4  10       32.07       34.51      3.93 o 
   3   4  10      248.97      269.69      8.13 o 
   4   4  10      125.69      134.59      6.62 o 
 -12   5  10       10.70       13.11      6.06 o 
 -11   5  10        4.38        5.42      3.77 o 
 -10   5  10       30.03       34.01      4.15 o 
  -9   5  10       45.48       54.62      4.51 o 
  -8   5  10      683.18      681.81     11.54 o 
  -7   5  10      183.71      199.74      5.61 o 
  -6   5  10      306.37      319.68      6.74 o 
  -5   5  10      170.22      164.94      5.41 o 
  -4   5  10       67.04       59.57      3.84 o 
  -3   5  10        6.41        6.19      3.05 o 
  -2   5  10        3.70        3.91      2.71 o 
  -1   5  10      188.05      199.38      6.62 o 
   0   5  10      194.77      194.69      6.05 o 
   1   5  10        7.03        6.09      3.03 o 
   2   5  10       35.35       29.91      3.83 o 
   3   5  10       27.57       19.83      5.56 o 
   4   5  10       32.48       28.64      4.97 o 
 -12   6  10      374.21      377.41     10.93 o 
 -11   6  10      240.76      221.69      7.31 o 
 -10   6  10      329.15      326.92      8.20 o 
  -9   6  10       34.08       38.91      4.19 o 
  -8   6  10       68.56       69.13      4.81 o 
  -7   6  10      110.53      103.86      4.54 o 
  -6   6  10       77.90       65.67      3.93 o 
  -5   6  10      158.64      164.63      6.07 o 
  -4   6  10      393.46      379.69      7.43 o 
  -3   6  10      139.65      150.05      5.67 o 
  -2   6  10      314.23      310.80      6.98 o 
  -1   6  10       13.63       17.83      3.05 o 
   0   6  10       29.58       23.29      3.27 o 
   1   6  10       91.71       85.21      4.21 o 
   2   6  10       36.18       40.01      4.84 o 
   3   6  10      143.00      159.43      6.88 o 
 -11   7  10        0.45        3.70      4.02 o 
 -10   7  10        3.02        0.64      3.75 o 
  -9   7  10      179.33      185.24      6.86 o 
  -8   7  10      355.69      381.96      8.84 o 
  -7   7  10      348.38      344.99      8.20 o 
  -6   7  10      252.22      259.00      7.18 o 
  -5   7  10       50.98       48.34      4.32 o 
  -4   7  10       27.60       22.50      3.32 o 
  -3   7  10       24.81       11.90      3.29 o 
  -2   7  10      217.15      223.86      6.14 o 
  -1   7  10      369.29      367.05      7.52 o 
   0   7  10      550.99      587.13      8.74 o 
   1   7  10       67.17       66.20      4.07 o 
   2   7  10      322.23      318.09      7.48 o 
   3   7  10        5.76        4.84      4.22 o 
 -11   8  10      142.22      133.15      6.46 o 
 -10   8  10       97.05       85.00      5.49 o 
  -9   8  10      157.10      145.97      6.40 o 
  -8   8  10      107.33       96.38      5.50 o 
  -7   8  10        1.97        4.80      3.71 o 
  -6   8  10       89.02       82.18      5.22 o 
  -5   8  10        8.58        4.61      3.60 o 
  -4   8  10       66.37       62.09      4.66 o 
  -3   8  10      119.36      107.27      5.48 o 
  -2   8  10      101.69      102.19      7.96 o 
  -1   8  10       44.79       42.02      4.50 o 
   0   8  10       55.40       58.66      4.33 o 
   1   8  10        0.28        3.11      3.21 o 
   2   8  10       83.19       81.07      4.86 o 
 -10   9  10        6.27        4.33      4.01 o 
  -9   9  10      108.90      103.67      5.88 o 
  -8   9  10      444.25      441.53      9.76 o 
  -7   9  10      812.84      823.07     13.55 o 
  -6   9  10      253.84      255.50      8.70 o 
  -5   9  10      118.16      108.59      5.61 o 
  -4   9  10       21.52       16.25      3.90 o 
  -3   9  10       34.72       46.02      7.34 o 
  -2   9  10      275.79      261.65      7.61 o 
  -1   9  10      454.89      461.06      9.92 o 
   0   9  10      553.86      587.91     11.30 o 
   1   9  10      907.34      910.89     14.45 o 
   2   9  10      100.45      119.57      7.29 o 
  -9  10  10        3.63        0.23      4.01 o 
  -8  10  10       12.02       11.89      4.32 o 
  -7  10  10        7.21       12.71      4.13 o 
  -6  10  10        2.89        7.35      4.05 o 
  -5  10  10       14.64       18.18      4.16 o 
  -4  10  10       43.11       34.44      4.45 o 
  -3  10  10        0.41       -3.65      3.81 o 
  -2  10  10        0.58       -2.06      3.83 o 
  -1  10  10       17.28       10.53      4.17 o 
   0  10  10        0.70        2.64      4.24 o 
   1  10  10        6.56       14.91      4.44 o 
  -8  11  10      392.39      381.36     10.23 o 
  -7  11  10      457.43      502.05     10.79 o 
  -6  11  10      302.53      292.08      8.78 o 
  -5  11  10      195.64      186.94      7.16 o 
  -4  11  10       75.64       72.70      5.43 o 
  -3  11  10        8.20        0.63      4.09 o 
  -2  11  10       57.66       57.59      5.05 o 
  -1  11  10      293.09      294.19      8.38 o 
   0  11  10      327.86      338.18      9.14 o 
  -7  12  10        7.85        8.59      4.50 o 
  -6  12  10       36.05       36.78      4.94 o 
  -5  12  10       55.54       54.25      5.15 o 
  -4  12  10       75.81       78.87      5.55 o 
  -3  12  10       10.64        9.44      4.35 o 
  -2  12  10        9.77       11.60      4.47 o 
 -11   1  11      242.37      231.36      7.64 o 
 -10   1  11      438.34      442.61      9.81 o 
  -9   1  11      327.94      332.30      9.58 o 
  -8   1  11      426.64      421.00      9.38 o 
  -7   1  11      206.37      230.79      7.14 o 
  -6   1  11       61.85       58.70      4.03 o 
  -5   1  11      459.82      451.66      8.17 o 
  -4   1  11      753.39      800.31     14.92 o 
  -3   1  11      500.35      496.44      8.65 o 
  -2   1  11      489.80      522.01      9.03 o 
  -1   1  11      735.11      822.75     14.39 o 
   0   1  11      184.55      195.07      5.94 o 
   1   1  11        7.66        9.84      3.37 o 
   2   1  11       84.15       75.09      5.68 o 
 -11   2  11      107.83      113.69      5.94 o 
 -10   2  11       14.32       18.43      4.01 o 
  -9   2  11       17.20       13.27      3.86 o 
  -8   2  11       15.71       21.27      5.77 o 
  -7   2  11      117.15      116.41      7.40 o 
  -6   2  11       20.09       20.47      3.38 o 
  -5   2  11       81.08       77.83      4.37 o 
  -4   2  11        5.94        2.00      2.79 o 
  -3   2  11       55.92       49.24      3.64 o 
  -2   2  11       14.09        9.46      3.07 o 
  -1   2  11        7.82        8.81      3.13 o 
   0   2  11        9.49       14.16      3.31 o 
   1   2  11       31.89       34.46      4.13 o 
   2   2  11        2.76        1.43      4.27 o 
 -11   3  11      197.10      203.22     10.41 o 
 -10   3  11      206.84      213.09      7.96 o 
  -9   3  11      614.09      597.35     12.85 o 
  -8   3  11      256.24      261.38      6.73 o 
  -7   3  11      248.12      252.51      6.85 o 
  -6   3  11       27.24       28.30      3.47 o 
  -5   3  11      144.06      142.01      6.27 o 
  -4   3  11      156.00      170.70      5.69 o 
  -3   3  11      324.90      344.84      6.78 o 
  -2   3  11      505.25      518.30      8.17 o 
  -1   3  11      418.62      414.43      7.48 o 
   0   3  11      440.04      480.02      8.09 o 
   1   3  11       32.11       29.57      3.58 o 
   2   3  11        8.90        8.55      4.43 o 
 -11   4  11       14.33       19.64      4.21 o 
 -10   4  11        0.87        1.65      4.36 o 
  -9   4  11       30.70       33.15      3.71 o 
  -8   4  11       23.23       23.32      3.56 o 
  -7   4  11      124.06      132.24      5.22 o 
  -6   4  11      145.70      164.83      5.66 o 
  -5   4  11      159.68      160.08      5.59 o 
  -4   4  11      307.79      302.83      7.12 o 
  -3   4  11       42.41       45.30      4.14 o 
  -2   4  11       19.62       22.60      3.25 o 
  -1   4  11       12.71       12.80      3.22 o 
   0   4  11        1.79        4.65      3.13 o 
   1   4  11      155.56      173.41      5.57 o 
   2   4  11       66.95       72.40      5.60 o 
 -11   5  11      153.81      170.52     15.11 o 
 -10   5  11      205.36      192.23      7.14 o 
  -9   5  11      155.64      171.59      6.84 o 
  -8   5  11      372.74      358.72      9.96 o 
  -7   5  11       56.91       45.45      3.87 o 
  -6   5  11       54.65       56.45      4.05 o 
  -5   5  11        0.46        1.95      3.19 o 
  -4   5  11      109.46       98.65      4.81 o 
  -3   5  11      326.40      366.85      7.70 o 
  -2   5  11      198.84      208.11      6.24 o 
  -1   5  11       63.43       58.92      3.94 o 
   0   5  11      115.74      114.06      4.84 o 
   1   5  11       90.17       86.72      4.57 o 
 -10   6  11        9.05        7.02      4.08 o 
  -9   6  11        1.07       -2.42      3.81 o 
  -8   6  11      333.68      338.23      8.65 o 
  -7   6  11        9.70        7.42      3.81 o 
  -6   6  11      370.85      378.10      8.85 o 
  -5   6  11      297.41      319.62      7.35 o 
  -4   6  11      308.21      286.23      7.03 o 
  -3   6  11      100.86      106.28      5.48 o 
  -2   6  11        1.09       -2.56      3.39 o 
  -1   6  11       11.52       13.75      3.72 o 
   0   6  11      357.43      340.42      9.91 o 
   1   6  11      107.38      126.37      5.04 o 
 -10   7  11       45.49       58.27      5.41 o 
  -9   7  11       69.94       65.47      5.24 o 
  -8   7  11      138.96      144.44      7.52 o 
  -7   7  11        1.05       -1.61      4.87 o 
  -6   7  11       11.07       12.19      4.03 o 
  -5   7  11       14.90       22.03      4.28 o 
  -4   7  11       58.85       55.09      4.86 o 
  -3   7  11       71.90       74.61      4.56 o 
  -2   7  11       55.26       57.50      4.41 o 
  -1   7  11       14.40       16.76      3.84 o 
   0   7  11        5.53        8.12      3.77 o 
  -9   8  11        6.60        6.04      4.21 o 
  -8   8  11      253.19      262.31      8.81 o 
  -7   8  11      130.71      123.85      6.27 o 
  -6   8  11      188.84      187.48      7.08 o 
  -5   8  11      370.69      355.80      8.94 o 
  -4   8  11      177.86      182.43      7.13 o 
  -3   8  11       35.80       31.29      4.60 o 
  -2   8  11        9.99       -2.22      4.02 o 
  -1   8  11      185.21      178.03      8.06 o 
   0   8  11      309.81      341.56      9.08 o 
  -8   9  11        4.47       -3.08      4.13 o 
  -7   9  11       29.34       31.98      4.78 o 
  -6   9  11       10.60       11.59      4.36 o 
  -5   9  11        0.15        2.39      4.07 o 
  -4   9  11       45.95       50.02      5.11 o 
  -3   9  11       15.27       12.92      4.40 o 
  -2   9  11       40.68       40.70      4.96 o 
  -1   9  11       21.58       24.66      4.83 o 
  -6  10  11      206.58      194.69      7.59 o 
  -5  10  11      209.28      215.91      8.28 o 
  -4  10  11      226.46      241.58      7.93 o 
  -3  10  11       22.97       24.41      4.72 o 
 -10   0  12      476.55      531.37     16.07 o 
  -9   0  12      376.70      387.08     25.22 o 
  -8   0  12       28.82       11.64      7.27 o 
  -7   0  12      325.61      354.56     13.57 o 
  -6   0  12       23.05       29.26      6.24 o 
  -5   0  12       33.82       19.19      7.35 o 
  -4   0  12        6.83        3.50      4.35 o 
  -3   0  12      547.61      584.42     13.16 o 
  -2   0  12       73.07       59.87      8.97 o 
  -1   0  12      165.44      174.59      8.29 o 
   0   0  12      213.99      247.20      9.39 o 
 -10   1  12       17.44       26.28      6.54 o 
  -9   1  12       16.93       18.71      4.28 o 
  -8   1  12       27.02       29.96      4.46 o 
  -7   1  12        0.88        6.94      3.94 o 
  -6   1  12        1.08        4.93      3.89 o 
  -5   1  12       27.09       16.08      3.65 o 
  -4   1  12        0.71        0.35      3.34 o 
  -3   1  12        7.64        8.01      3.34 o 
  -2   1  12       23.76       22.94      3.72 o 
  -1   1  12        4.59        5.42      3.50 o 
   0   1  12       16.41       17.46      3.74 o 
  -9   2  12      272.03      266.27     11.63 o 
  -8   2  12      309.88      292.96      9.87 o 
  -7   2  12      210.10      209.33      7.51 o 
  -6   2  12      113.34      121.85      5.99 o 
  -5   2  12        3.20        1.36      3.75 o 
  -4   2  12      122.20      114.27      5.99 o 
  -3   2  12      151.58      167.50      7.02 o 
  -2   2  12      258.58      261.11      7.05 o 
  -1   2  12      207.81      212.98      6.78 o 
  -9   3  12       44.30       46.32      4.98 o 
  -8   3  12       51.17       58.41      5.86 o 
  -7   3  12        4.86        7.32      3.90 o 
  -6   3  12       60.59       57.04      4.45 o 
  -5   3  12      228.14      223.85      6.69 o 
  -4   3  12       99.05      100.87      5.19 o 
  -3   3  12       16.62        8.77      3.87 o 
  -2   3  12       13.50       13.32      3.53 o 
  -1   3  12       15.53       20.31      4.13 o 
  -9   4  12      215.65      200.05      8.63 o 
  -8   4  12      476.91      513.92      9.42 o 
  -7   4  12       98.08       87.98      4.94 o 
  -6   4  12      102.16      101.71      5.12 o 
  -5   4  12       11.51        7.50      3.52 o 
  -4   4  12       44.34       38.62      4.18 o 
  -3   4  12        9.76       11.04      3.96 o 
  -2   4  12      258.39      265.75      7.38 o 
  -1   4  12      354.02      336.30      8.28 o 
  -8   5  12       16.07       27.90      4.67 o 
  -7   5  12        6.08        4.64      3.55 o 
  -6   5  12      102.26       92.24      5.00 o 
  -5   5  12      403.63      427.52      8.66 o 
  -4   5  12      248.10      240.19      6.85 o 
  -3   5  12       39.34       43.01      4.47 o 
  -2   5  12       13.02       10.35      4.62 o 
  -7   6  12      215.93      228.54      7.89 o 
  -6   6  12       27.04       20.05      4.54 o 
  -5   6  12        1.47        5.63      4.21 o 
  -4   6  12       14.48       19.12      3.97 o 
  -3   6  12        6.14        2.75      3.69 o 
  -6   7  12      164.09      165.18      8.18 o 
  -5   7  12      238.31      233.93      7.84 o 
  -4   7  12      401.17      410.73      9.98 o 
                                                 
